# Supplementary material for: Genomic Selection in Commercial Perennial Crops: Applicability and Improvement in Oil Palm (Elaeis guineensis Jacq.)
Source: Sci Rep. 2017 Jun 6;7:2872. doi: 10.1038/s41598-017-02602-6 (PMC5460275; doi:10.1038/s41598-017-02602-6)
Supplement: Supplementary file 1 — Supplementary table 2 [file 41598_2017_2602_MOESM1_ESM.xls]

## Sheet: Sheet1
	Traits
Number of markers	M/F	S/F	O/B	O/P
10	0.296514	0.382612	0.217573	0.168394
20	0.278881	0.379792	0.254247	0.270046
30	0.280049	0.385906	0.249629	0.326974
40	0.273976	0.39121	0.321184	0.332137
50	0.307763	0.395205	0.322336	0.34257
60	0.388681	0.383439	0.313389	0.388286
70	0.404549	0.387934	0.33545	0.397041
80	0.410902	0.392798	0.324654	0.4218
90	0.447285	0.397383	0.322381	0.425462
100	0.449401	0.400431	0.339798	0.425956
110	0.454465	0.404055	0.332571	0.428034
120	0.444274	0.408214	0.333185	0.434353
130	0.538612	0.459393	0.339129	0.440255
140	0.559431	0.454811	0.337891	0.442621
150	0.570901	0.452953	0.332914	0.448286
160	0.570493	0.452803	0.349886	0.457103
170	0.572093	0.454983	0.371853	0.467366
180	0.573578	0.45543	0.374191	0.476086
190	0.575545	0.452255	0.375348	0.482053
200	0.624984	0.452001	0.392638	0.481311
210	0.643942	0.447512	0.385729	0.477379
220	0.652104	0.453091	0.386715	0.479361
230	0.643208	0.45844	0.385857	0.476751
240	0.646531	0.457476	0.383896	0.453405
250	0.644587	0.472742	0.380877	0.455959
260	0.652059	0.466828	0.368122	0.4619
270	0.652285	0.466064	0.372002	0.46726
280	0.656022	0.464872	0.372236	0.466183
290	0.658593	0.513665	0.392381	0.466591
300	0.664491	0.518663	0.394587	0.465456
310	0.661341	0.511241	0.389124	0.46845
320	0.660109	0.510851	0.387611	0.481285
330	0.664998	0.508986	0.39064	0.481534
340	0.667505	0.516213	0.391569	0.485167
350	0.667343	0.515802	0.393255	0.480485
360	0.666669	0.519926	0.392742	0.486818
370	0.666153	0.519617	0.395874	0.489445
380	0.665708	0.532441	0.401842	0.490305
390	0.665708	0.537908	0.400151	0.491382
400	0.670375	0.543597	0.396018	0.491199
410	0.670375	0.543465	0.397388	0.490421
420	0.670285	0.545432	0.394454	0.494557
430	0.672855	0.547508	0.39085	0.492532
440	0.673296	0.547772	0.400975	0.492656
450	0.673394	0.55078	0.392901	0.495235
460	0.659238	0.559704	0.384098	0.497211
470	0.661666	0.575873	0.378245	0.497368
480	0.666431	0.579491	0.37614	0.495929
490	0.665775	0.576692	0.378775	0.495054
500	0.66908	0.577361	0.378408	0.498562
510	0.66751	0.565428	0.380471	0.503243
520	0.665449	0.563215	0.380425	0.499469
530	0.663275	0.560342	0.382585	0.499042
540	0.65821	0.561006	0.386523	0.499454
550	0.65821	0.559656	0.38189	0.489793
560	0.65821	0.559802	0.381889	0.489625
570	0.656633	0.556593	0.383763	0.489126
580	0.658363	0.560846	0.386728	0.48809
590	0.658487	0.560585	0.384625	0.491657
600	0.657789	0.56422	0.381528	0.491645
610	0.662189	0.565745	0.389173	0.491801
620	0.666366	0.566344	0.394251	0.492917
630	0.674844	0.564552	0.392067	0.497785
640	0.686011	0.560593	0.390626	0.4996
650	0.674319	0.560804	0.390035	0.503073
660	0.674548	0.564938	0.396363	0.500111
670	0.679857	0.560989	0.397744	0.499468
680	0.680436	0.561683	0.394681	0.499409
690	0.680342	0.567822	0.396586	0.49842
700	0.680849	0.565817	0.398292	0.498709
710	0.680849	0.567743	0.39694	0.501583
720	0.685518	0.566591	0.397636	0.500848
730	0.68287	0.564883	0.404685	0.501779
740	0.682542	0.567195	0.407418	0.504041
750	0.679779	0.567281	0.409305	0.505539
760	0.67812	0.56559	0.405504	0.505099
770	0.679176	0.56649	0.407267	0.500951
780	0.679656	0.568529	0.411615	0.501517
790	0.674968	0.56962	0.412224	0.502175
800	0.676015	0.57472	0.412147	0.503368
810	0.681723	0.577149	0.412176	0.504801
820	0.691055	0.576341	0.411586	0.506076
830	0.689909	0.57797	0.410808	0.503502
840	0.690268	0.583391	0.414638	0.499838
850	0.689197	0.58312	0.417632	0.502744
860	0.692736	0.587093	0.417911	0.503516
870	0.694593	0.593955	0.421919	0.504682
880	0.694607	0.593982	0.421975	0.502419
890	0.694645	0.59275	0.423633	0.502835
900	0.693783	0.594753	0.422058	0.504441
910	0.687655	0.596455	0.42135	0.50595
920	0.685364	0.597658	0.417429	0.506489
930	0.684211	0.597162	0.419912	0.507291
940	0.682967	0.597523	0.418735	0.509583
950	0.682945	0.597593	0.419574	0.508796
960	0.684776	0.597496	0.424508	0.508376
970	0.68684	0.598781	0.427098	0.509481
980	0.686484	0.597741	0.426187	0.51044
990	0.686279	0.596315	0.426883	0.512141
1000	0.686003	0.595954	0.4313	0.508063
1010	0.687689	0.596617	0.433111	0.505778
1020	0.687566	0.599622	0.431256	0.504681
1030	0.690074	0.599853	0.428473	0.504382
1040	0.692143	0.601121	0.426496	0.503647
1050	0.693214	0.598752	0.424037	0.504431
1060	0.693773	0.598149	0.421223	0.502331
1070	0.693882	0.597588	0.42231	0.497644
1080	0.693849	0.597118	0.421575	0.499385
1090	0.692291	0.596993	0.425234	0.496705
1100	0.692036	0.596385	0.424675	0.488347
1110	0.691081	0.595871	0.42562	0.485609
1120	0.689156	0.595756	0.42797	0.486099
1130	0.688489	0.60022	0.429122	0.484742
1140	0.687536	0.598446	0.428726	0.483062
1150	0.687311	0.598867	0.431704	0.481211
1160	0.685403	0.59728	0.432305	0.481148
1170	0.68749	0.598519	0.432079	0.480403
1180	0.687957	0.600056	0.42849	0.479217
1190	0.686324	0.601257	0.427862	0.479415
1200	0.684786	0.599119	0.429314	0.479331
1210	0.685576	0.600143	0.430178	0.47906
1220	0.683472	0.609018	0.425623	0.47934
1230	0.682223	0.617039	0.425095	0.483096
1240	0.682029	0.61417	0.426356	0.482552
1250	0.68086	0.614408	0.425482	0.482012
1260	0.679892	0.611301	0.425587	0.482561
1270	0.676802	0.613325	0.425836	0.483071
1280	0.679194	0.613012	0.429752	0.484188
1290	0.674911	0.6119	0.43068	0.483692
1300	0.677274	0.607494	0.431517	0.484732
1310	0.677282	0.608058	0.43348	0.484713
1320	0.678527	0.608065	0.432842	0.482816
1330	0.677617	0.607201	0.429058	0.482971
1340	0.676672	0.606523	0.429466	0.482054
1350	0.675916	0.607709	0.430409	0.481944
1360	0.674806	0.60878	0.432927	0.480571
1370	0.67458	0.613907	0.430362	0.480965
1380	0.676142	0.611011	0.432824	0.480751
1390	0.674895	0.609274	0.431997	0.484082
1400	0.674551	0.609957	0.433	0.484433
1410	0.674249	0.610304	0.432371	0.483035
1420	0.674196	0.609349	0.437011	0.484801
1430	0.674262	0.606389	0.438349	0.487513
1440	0.674796	0.605678	0.440207	0.487424
1450	0.675084	0.606004	0.437807	0.488222
1460	0.676192	0.610323	0.436457	0.487412
1470	0.676159	0.613109	0.433559	0.487504
1480	0.676904	0.613126	0.432884	0.485777
1490	0.677728	0.613447	0.433711	0.486908
1500	0.677569	0.613474	0.433009	0.486799
1510	0.674248	0.615279	0.435027	0.487608
1520	0.674567	0.616029	0.435527	0.486491
1530	0.675434	0.615501	0.434603	0.485625
1540	0.675442	0.614317	0.434367	0.485747
1550	0.675443	0.61462	0.435148	0.485377
1560	0.675539	0.614872	0.432243	0.485323
1570	0.675098	0.614253	0.430596	0.4848
1580	0.674029	0.614465	0.43192	0.485043
1590	0.674612	0.616672	0.432101	0.484901
1600	0.675523	0.617066	0.432443	0.485065
1610	0.675354	0.617145	0.432506	0.485183
1620	0.676202	0.615007	0.429061	0.486934
1630	0.676451	0.615703	0.430673	0.487315
1640	0.678144	0.615925	0.430553	0.488066
1650	0.680424	0.616253	0.431117	0.489255
1660	0.680413	0.617831	0.432172	0.489311
1670	0.681545	0.61822	0.434733	0.489579
1680	0.68195	0.619007	0.435489	0.490139
1690	0.68229	0.619771	0.437363	0.489872
1700	0.680833	0.620381	0.43684	0.489358
1710	0.6815	0.618809	0.43645	0.490233
1720	0.682582	0.617474	0.437724	0.490106
1730	0.68109	0.61826	0.43769	0.489851
1740	0.682198	0.617755	0.438109	0.489744
1750	0.6823	0.618079	0.437602	0.489991
1760	0.683462	0.618486	0.437728	0.489748
1770	0.679515	0.619029	0.438573	0.490549
1780	0.680905	0.619285	0.438108	0.489438
1790	0.680471	0.619812	0.437957	0.490529
1800	0.680014	0.619375	0.438078	0.489486
1810	0.679705	0.618483	0.438753	0.489464
1820	0.679521	0.619167	0.439614	0.488895
1830	0.681652	0.619002	0.437618	0.489099
1840	0.681929	0.620794	0.438607	0.488946
1850	0.682257	0.621023	0.439273	0.488027
1860	0.681471	0.621365	0.438549	0.488808
1870	0.683977	0.622226	0.436955	0.48728
1880	0.683061	0.621237	0.438018	0.486177
1890	0.683107	0.622138	0.436743	0.486522
1900	0.684093	0.622995	0.43711	0.485958
1910	0.68433	0.621109	0.437301	0.485402
1920	0.682628	0.623387	0.437141	0.485062
1930	0.682597	0.623202	0.438946	0.485213
1940	0.683963	0.62244	0.438246	0.484926
1950	0.684236	0.622321	0.438368	0.483424
1960	0.68368	0.624105	0.439335	0.48353
1970	0.683917	0.623887	0.437832	0.485389
1980	0.68292	0.623867	0.437069	0.485781
1990	0.683476	0.624268	0.438387	0.486103
2000	0.683389	0.62508	0.437868	0.485846
2010	0.682866	0.625717	0.436899	0.48626
2020	0.683751	0.626169	0.436834	0.48545
2030	0.68389	0.627178	0.436041	0.485338
2040	0.683193	0.627921	0.435189	0.486279
2050	0.682554	0.62744	0.435753	0.48577
2060	0.686001	0.627695	0.437349	0.486613
2070	0.685288	0.62768	0.4389	0.486618
2080	0.68464	0.630466	0.439202	0.488496
2090	0.68645	0.630979	0.439937	0.489494
2100	0.686667	0.631069	0.441747	0.490195
2110	0.68674	0.632424	0.442417	0.489668
2120	0.685663	0.629196	0.443653	0.489607
2130	0.685931	0.629122	0.443405	0.489226
2140	0.685453	0.629474	0.443123	0.488252
2150	0.684048	0.629519	0.443573	0.488603
2160	0.684144	0.630662	0.442528	0.488657
2170	0.68395	0.630774	0.442661	0.488573
2180	0.683251	0.630749	0.441713	0.488088
2190	0.68478	0.630309	0.440801	0.4877
2200	0.684712	0.631545	0.440798	0.487714
2210	0.684476	0.631952	0.439877	0.487871
2220	0.68531	0.631972	0.440722	0.488744
2230	0.686474	0.631264	0.440188	0.489244
2240	0.686681	0.631589	0.440431	0.489055
2250	0.686756	0.631567	0.440548	0.490299
2260	0.686082	0.630035	0.440189	0.491161
2270	0.686299	0.631525	0.440271	0.490119
2280	0.685958	0.630877	0.440279	0.489491
2290	0.685901	0.630841	0.440974	0.48884
2300	0.684791	0.630037	0.43984	0.488898
2310	0.685185	0.629438	0.439494	0.489397
2320	0.685487	0.63029	0.439205	0.48773
2330	0.686015	0.629916	0.439435	0.487862
2340	0.686317	0.630214	0.439508	0.487544
2350	0.686187	0.630478	0.438294	0.488786
2360	0.68566	0.631369	0.437856	0.488789
2370	0.686174	0.631447	0.437734	0.487269
2380	0.687055	0.631904	0.438131	0.486525
2390	0.685455	0.632994	0.43762	0.485337
2400	0.684905	0.631162	0.435313	0.484709
2410	0.685086	0.629583	0.434021	0.485137
2420	0.687257	0.6294	0.43236	0.485329
2430	0.688022	0.629392	0.433672	0.485328
2440	0.688259	0.629509	0.434677	0.482438
2450	0.688411	0.629178	0.434957	0.480474
2460	0.688457	0.629462	0.435713	0.479052
2470	0.690271	0.629372	0.435892	0.479221
2480	0.690278	0.628608	0.434988	0.479168
2490	0.691486	0.629724	0.434745	0.479954
2500	0.689328	0.63078	0.433471	0.480163
2510	0.690031	0.630172	0.433458	0.480287
2520	0.690102	0.630357	0.433406	0.480023
2530	0.689744	0.631099	0.433224	0.479656
2540	0.690714	0.631546	0.432748	0.479999
2550	0.690092	0.632009	0.435374	0.479852
2560	0.689962	0.631295	0.435471	0.479611
2570	0.689879	0.631304	0.435137	0.479305
2580	0.689822	0.630965	0.434764	0.478731
2590	0.690448	0.632125	0.434653	0.478865
2600	0.690309	0.631514	0.433153	0.478877
2610	0.690388	0.631381	0.432039	0.479001
2620	0.690539	0.634411	0.432972	0.479291
2630	0.690447	0.634252	0.433071	0.478882
2640	0.690908	0.634532	0.432422	0.47927
2650	0.689487	0.634724	0.433672	0.479654
2660	0.689696	0.634977	0.435357	0.479738
2670	0.690639	0.634985	0.434735	0.479318
2680	0.690779	0.634638	0.434364	0.479466
2690	0.690538	0.635492	0.434228	0.479625
2700	0.690622	0.634697	0.434707	0.479719
2710	0.690504	0.634911	0.434917	0.479704
2720	0.689288	0.635158	0.434537	0.479255
2730	0.689307	0.635293	0.433968	0.479623
2740	0.688932	0.634872	0.433669	0.480049
2750	0.688557	0.635749	0.433201	0.479837
2760	0.691465	0.636553	0.432703	0.479108
2770	0.691465	0.636416	0.432443	0.47875
2780	0.691409	0.636321	0.433645	0.478435
2790	0.691264	0.637884	0.434205	0.478494
2800	0.6917	0.637695	0.433898	0.478928
2810	0.691876	0.637969	0.433043	0.4786
2820	0.69166	0.63705	0.432636	0.479006
2830	0.691165	0.636916	0.433641	0.479392
2840	0.690254	0.63596	0.43391	0.480341
2850	0.691185	0.636004	0.434775	0.480731
2860	0.691346	0.635828	0.434581	0.481413
2870	0.691562	0.636127	0.434603	0.48151
2880	0.693829	0.636856	0.434658	0.481545
2890	0.692883	0.637504	0.434017	0.481172
2900	0.693431	0.637768	0.434966	0.48166
2910	0.693009	0.637706	0.434797	0.481894
2920	0.693057	0.635985	0.434975	0.482082
2930	0.693844	0.636876	0.437037	0.481954
2940	0.69363	0.637596	0.438055	0.481738
2950	0.693469	0.637799	0.438686	0.482014
2960	0.692624	0.63735	0.438216	0.482521
2970	0.693383	0.637375	0.437588	0.482651
2980	0.693765	0.637806	0.43777	0.482892
2990	0.693004	0.637912	0.437352	0.482919
3000	0.692826	0.637874	0.437561	0.483045
3010	0.692701	0.63796	0.438742	0.482956
3020	0.693003	0.638382	0.438397	0.482182
3030	0.69354	0.637613	0.438984	0.481828
3040	0.69404	0.637757	0.438596	0.481322
3050	0.693825	0.638889	0.438763	0.481426
3060	0.692724	0.638703	0.43853	0.481749
3070	0.692992	0.638939	0.438873	0.481946
3080	0.693951	0.638975	0.439248	0.482184
3090	0.693795	0.63903	0.438911	0.482676
3100	0.693876	0.638562	0.439068	0.480974
3110	0.693892	0.638392	0.438853	0.479294
3120	0.694353	0.63845	0.439709	0.479172
3130	0.694559	0.63822	0.438079	0.479543
3140	0.694664	0.639252	0.437651	0.478869
3150	0.692242	0.639826	0.436929	0.478829
3160	0.691759	0.63929	0.437449	0.479433
3170	0.692593	0.640018	0.432692	0.479076
3180	0.692542	0.639606	0.432554	0.4789
3190	0.692539	0.638498	0.433168	0.478569
3200	0.692537	0.638134	0.432988	0.477802
3210	0.692535	0.638159	0.432723	0.477468
3220	0.693409	0.63805	0.432196	0.477647
3230	0.693184	0.63776	0.432875	0.477882
3240	0.693015	0.637523	0.433094	0.478127
3250	0.692091	0.636811	0.431969	0.477518
3260	0.691742	0.636858	0.431647	0.477188
3270	0.69162	0.637221	0.432282	0.476973
3280	0.691596	0.637221	0.43204	0.476575
3290	0.691372	0.637088	0.431586	0.47629
3300	0.691765	0.63694	0.432359	0.477597
3310	0.692061	0.636765	0.432596	0.479329
3320	0.691933	0.636975	0.430618	0.480254
3330	0.692322	0.636838	0.429766	0.480018
3340	0.69211	0.636851	0.429503	0.479744
3350	0.691371	0.63683	0.428959	0.479738
3360	0.691265	0.636821	0.429035	0.479767
3370	0.691488	0.636658	0.429429	0.479765
3380	0.691994	0.63735	0.429383	0.479663
3390	0.692054	0.637797	0.429731	0.479511
3400	0.693733	0.637499	0.43005	0.478602
3410	0.693818	0.63786	0.430223	0.478112
3420	0.694703	0.638129	0.430488	0.477969
3430	0.694087	0.638449	0.430573	0.47796
3440	0.694481	0.638604	0.430757	0.477468
3450	0.694894	0.638924	0.430476	0.477596
3460	0.69479	0.638607	0.430644	0.476325
3470	0.695465	0.638666	0.430338	0.47703
3480	0.695094	0.638491	0.429956	0.477429
3490	0.696699	0.638621	0.430904	0.477446
3500	0.697067	0.638711	0.430759	0.477605
3510	0.696826	0.638215	0.430669	0.477579
3520	0.697468	0.638024	0.430946	0.477395
3530	0.697565	0.637845	0.430875	0.477262
3540	0.697518	0.637607	0.431103	0.477097
3550	0.698142	0.637888	0.431548	0.476492
3560	0.697728	0.637836	0.432614	0.476122
3570	0.697219	0.63841	0.432415	0.476665
3580	0.697334	0.639127	0.432397	0.476457
3590	0.69747	0.640422	0.432925	0.476017
3600	0.69735	0.640081	0.433319	0.476682
3610	0.697699	0.640199	0.434061	0.4764
3620	0.698161	0.640464	0.434405	0.475993
3630	0.697858	0.64056	0.434236	0.474655
3640	0.6979	0.640539	0.435355	0.475682
3650	0.697538	0.640748	0.436955	0.475739
3660	0.697656	0.640369	0.437459	0.475595
3670	0.697712	0.641074	0.438564	0.475491
3680	0.697853	0.640763	0.438283	0.474993
3690	0.698498	0.64162	0.438386	0.4754
3700	0.698182	0.641741	0.438955	0.475272
3710	0.697898	0.642103	0.438717	0.475407
3720	0.697501	0.642556	0.438076	0.474567
3730	0.69756	0.642585	0.43936	0.474721
3740	0.697809	0.643025	0.43958	0.474612
3750	0.69862	0.64262	0.440634	0.474712
3760	0.698913	0.642746	0.441835	0.474579
3770	0.699729	0.642555	0.441301	0.474676
3780	0.699344	0.641824	0.442204	0.473976
3790	0.699888	0.641819	0.441575	0.473857
3800	0.700225	0.641718	0.439077	0.473577
3810	0.698731	0.642199	0.438731	0.473182
3820	0.698744	0.641787	0.43882	0.472782
3830	0.698995	0.64181	0.439899	0.473161
3840	0.698845	0.64158	0.440334	0.4724
3850	0.698385	0.641383	0.439658	0.472506
3860	0.698209	0.642118	0.439462	0.472966
3870	0.698389	0.642009	0.439415	0.472426
3880	0.698415	0.642016	0.43793	0.472509
3890	0.697192	0.641951	0.438296	0.473377
3900	0.69713	0.641932	0.438282	0.473486
3910	0.697506	0.642893	0.438218	0.473302
3920	0.697285	0.64273	0.438311	0.473398
3930	0.695565	0.642897	0.437479	0.473428
3940	0.695264	0.643162	0.437587	0.473448
3950	0.695448	0.643752	0.438554	0.47364
3960	0.695612	0.643592	0.43931	0.473373
3970	0.695337	0.64321	0.440184	0.47354
3980	0.694902	0.643611	0.441707	0.473475
3990	0.69503	0.643878	0.441913	0.472877
4000	0.695033	0.643368	0.442345	0.472551
4010	0.695138	0.643264	0.444854	0.472622
4020	0.695137	0.643764	0.445238	0.47226
4030	0.695171	0.643509	0.44528	0.472667
4040	0.694722	0.643535	0.44546	0.472334
4050	0.694742	0.643536	0.445685	0.472054
4060	0.695304	0.643452	0.446071	0.472134
4070	0.695454	0.64363	0.446295	0.471293
4080	0.695467	0.643875	0.445721	0.471288
4090	0.695458	0.643323	0.445808	0.47115
4100	0.695659	0.642779	0.445639	0.470352
4110	0.696239	0.642705	0.446275	0.470227
4120	0.696724	0.643035	0.445952	0.470329
4130	0.696696	0.643303	0.445934	0.470898
4140	0.696996	0.643038	0.44598	0.471197
4150	0.695755	0.642657	0.445707	0.470934
4160	0.695416	0.643013	0.445509	0.470865
4170	0.69591	0.643193	0.445845	0.471115
4180	0.695662	0.643232	0.445312	0.47106
4190	0.695825	0.643427	0.444881	0.471123
4200	0.695933	0.642585	0.443833	0.471237
4210	0.695535	0.642818	0.443722	0.47179
4220	0.696269	0.643257	0.443238	0.471605
4230	0.696318	0.643217	0.443452	0.471194
4240	0.696578	0.64353	0.443451	0.471752
4250	0.696669	0.642562	0.443797	0.471499
4260	0.696892	0.642536	0.443704	0.471778
4270	0.696892	0.64267	0.443961	0.471951
4280	0.696891	0.64286	0.444193	0.472075
4290	0.697164	0.642544	0.443799	0.47186
4300	0.697149	0.642934	0.444423	0.47182
4310	0.696812	0.642792	0.44545	0.473148
4320	0.696446	0.642985	0.445989	0.473246
4330	0.696493	0.642871	0.446698	0.472768
4340	0.696923	0.642973	0.446771	0.472751
4350	0.697004	0.642842	0.446503	0.472226
4360	0.696981	0.643216	0.446892	0.472333
4370	0.697065	0.643249	0.4471	0.472069
4380	0.696016	0.643485	0.446526	0.472412
4390	0.696025	0.643301	0.447043	0.472123
4400	0.696411	0.643705	0.447181	0.472003
4410	0.696556	0.64375	0.447158	0.472028
4420	0.696838	0.643303	0.447248	0.47247
4430	0.697481	0.64354	0.447246	0.47215
4440	0.697446	0.643914	0.447193	0.472459
4450	0.697537	0.643557	0.446773	0.473256
4460	0.697607	0.64304	0.446375	0.472755
4470	0.697979	0.642446	0.446627	0.472721
4480	0.697946	0.642043	0.446361	0.472816
4490	0.697617	0.641512	0.446291	0.472494
4500	0.697562	0.641458	0.446347	0.472569
4510	0.697252	0.641403	0.446298	0.472171
4520	0.696689	0.641021	0.446516	0.472017
4530	0.696385	0.641086	0.447253	0.47213
4540	0.696554	0.641375	0.447484	0.472476
4550	0.696141	0.642014	0.447335	0.47273
4560	0.696595	0.641874	0.446493	0.472743
4570	0.696823	0.642407	0.446763	0.472857
4580	0.697101	0.642981	0.446409	0.47258
4590	0.696883	0.642773	0.446321	0.472478
4600	0.696781	0.642554	0.446109	0.472543
4610	0.696843	0.642319	0.446527	0.473075
4620	0.696622	0.642347	0.446948	0.472568
4630	0.697063	0.642783	0.446724	0.472191
4640	0.697106	0.643062	0.446605	0.471919
4650	0.69766	0.642844	0.447745	0.471807
4660	0.697341	0.642832	0.448535	0.4716
4670	0.697243	0.64307	0.448918	0.4715
4680	0.697029	0.643214	0.448935	0.471818
4690	0.696783	0.643474	0.44862	0.472011
4700	0.696877	0.64335	0.448485	0.472474
4710	0.697188	0.643088	0.448565	0.472668
4720	0.697242	0.643291	0.449765	0.472894
4730	0.697128	0.643492	0.449807	0.472946
4740	0.69793	0.643792	0.449183	0.473108
4750	0.69761	0.643865	0.449306	0.473496
4760	0.696187	0.643776	0.451039	0.473667
4770	0.695946	0.643849	0.451	0.474077
4780	0.69617	0.643955	0.451412	0.473604
4790	0.695941	0.643381	0.450929	0.474427
4800	0.695354	0.643491	0.450374	0.474288
4810	0.695174	0.643065	0.449991	0.474155
4820	0.695398	0.64341	0.450092	0.473578
4830	0.695563	0.643708	0.450139	0.474218
4840	0.695357	0.643971	0.449802	0.474119
4850	0.69539	0.644278	0.44953	0.474792
4860	0.695075	0.644443	0.449451	0.474662
4870	0.695092	0.644633	0.449497	0.474611
4880	0.695386	0.644127	0.449683	0.474486
4890	0.694949	0.644231	0.449523	0.474804
4900	0.694791	0.643968	0.449803	0.4747
4910	0.695111	0.643794	0.450482	0.475402
4920	0.695072	0.644138	0.45063	0.475459
4930	0.695162	0.644551	0.450615	0.475924
4940	0.695228	0.644744	0.449967	0.475867
4950	0.694761	0.644759	0.450275	0.475789
4960	0.693812	0.64488	0.450769	0.475446
4970	0.693889	0.644701	0.451504	0.474697
4980	0.69407	0.644476	0.451573	0.475132
4990	0.693319	0.64433	0.451799	0.474698
5000	0.693259	0.644115	0.452079	0.474698
5010	0.693521	0.64396	0.451569	0.474504
5020	0.69369	0.643818	0.45144	0.474848
5030	0.692784	0.644054	0.451604	0.474372
5040	0.693664	0.644175	0.451281	0.474738
5050	0.693662	0.644257	0.450433	0.474731
5060	0.693612	0.644425	0.450505	0.475121
5070	0.692739	0.643759	0.450622	0.475385
5080	0.692769	0.644112	0.450612	0.475726
5090	0.692733	0.645045	0.450064	0.476124
5100	0.693272	0.644465	0.449353	0.476358
5110	0.693392	0.644548	0.449688	0.47696
5120	0.69315	0.644405	0.449274	0.476924
5130	0.693268	0.644388	0.449178	0.476817
5140	0.693205	0.64467	0.448759	0.476419
5150	0.693526	0.644435	0.448539	0.47649
5160	0.693777	0.644554	0.448762	0.476454
5170	0.693794	0.6447	0.448392	0.476306
5180	0.694205	0.644841	0.448296	0.476144
5190	0.693918	0.644472	0.448727	0.476327
5200	0.693664	0.644609	0.448864	0.476559
5210	0.693624	0.64483	0.449213	0.476858
5220	0.693284	0.645054	0.448946	0.47681
5230	0.693305	0.645279	0.448994	0.477265
5240	0.693359	0.645469	0.449185	0.477805
5250	0.693305	0.64586	0.44936	0.47823
5260	0.693925	0.645706	0.449471	0.478379
5270	0.694207	0.64627	0.44912	0.478486
5280	0.694037	0.646717	0.448598	0.478516
5290	0.694034	0.646434	0.449425	0.478538
5300	0.693466	0.646365	0.449087	0.478583
5310	0.693844	0.645366	0.448721	0.478534
5320	0.693535	0.645443	0.449266	0.478445
5330	0.693165	0.645831	0.44974	0.478107
5340	0.693466	0.645426	0.449742	0.478304
5350	0.693524	0.645228	0.44904	0.478547
5360	0.693406	0.645477	0.448815	0.478419
5370	0.693254	0.645196	0.449107	0.478701
5380	0.692867	0.645257	0.44974	0.478106
5390	0.692555	0.645489	0.449806	0.478132
5400	0.692495	0.645498	0.449992	0.478426
5410	0.692696	0.645494	0.449338	0.478254
5420	0.692503	0.645485	0.449574	0.478245
5430	0.692257	0.645482	0.448683	0.478535
5440	0.692149	0.645474	0.448465	0.47836
5450	0.69261	0.645997	0.448723	0.478617
5460	0.692589	0.645898	0.448986	0.479038
5470	0.692711	0.645678	0.448713	0.478905
5480	0.692814	0.645676	0.448166	0.478902
5490	0.692815	0.645695	0.448724	0.478807
5500	0.692642	0.645375	0.449431	0.479079
5510	0.692369	0.645265	0.449261	0.478776
5520	0.69257	0.645427	0.449357	0.478888
5530	0.69278	0.645607	0.450019	0.478906
5540	0.69344	0.645676	0.449858	0.478948
5550	0.69343	0.645796	0.449601	0.478896
5560	0.692912	0.645622	0.45053	0.478916
5570	0.692787	0.645214	0.450501	0.479161
5580	0.692942	0.64474	0.450665	0.477693
5590	0.69339	0.644709	0.450809	0.477477
5600	0.693318	0.644878	0.451061	0.477368
5610	0.693136	0.644661	0.450935	0.477392
5620	0.69316	0.645041	0.451064	0.47746
5630	0.692921	0.644986	0.451045	0.477054
5640	0.69291	0.644803	0.450647	0.477301
5650	0.69302	0.644819	0.450747	0.477412
5660	0.692994	0.644841	0.450119	0.477093
5670	0.692701	0.644661	0.450423	0.477364
5680	0.69246	0.644613	0.450417	0.477074
5690	0.692515	0.64466	0.451258	0.476328
5700	0.692434	0.64497	0.451918	0.476489
5710	0.692493	0.644837	0.451544	0.476346
5720	0.692054	0.644534	0.451288	0.475766
5730	0.691746	0.644716	0.451089	0.475546
5740	0.691742	0.644847	0.451685	0.475592
5750	0.69176	0.644982	0.452017	0.475359
5760	0.691715	0.644843	0.452084	0.475607
5770	0.692151	0.644851	0.452589	0.475595
5780	0.692196	0.645043	0.452214	0.475406
5790	0.692028	0.645204	0.451774	0.475964
5800	0.69209	0.644996	0.451867	0.476213
5810	0.692121	0.645696	0.452025	0.476342
5820	0.692265	0.645697	0.451682	0.476198
5830	0.692028	0.645684	0.451767	0.476189
5840	0.692201	0.645726	0.451663	0.47634
5850	0.692207	0.645525	0.451875	0.476305
5860	0.692257	0.645429	0.452316	0.476504
5870	0.692248	0.645965	0.45279	0.476334
5880	0.692213	0.646327	0.452767	0.476273
5890	0.692245	0.646333	0.452934	0.476642
5900	0.691922	0.646342	0.452375	0.476962
5910	0.692246	0.646412	0.452342	0.476796
5920	0.692272	0.646597	0.452808	0.476565
5930	0.691944	0.646422	0.453088	0.476472
5940	0.691824	0.646742	0.454261	0.476694
5950	0.691966	0.647004	0.454783	0.476611
5960	0.691798	0.647085	0.455268	0.476565
5970	0.691551	0.647049	0.454402	0.47683
5980	0.691517	0.647119	0.454734	0.477176
5990	0.691648	0.647194	0.454961	0.476794
6000	0.692065	0.647614	0.454256	0.476776
6010	0.692026	0.647665	0.455523	0.476869
6020	0.691517	0.647667	0.45518	0.477251
6030	0.692008	0.647668	0.454956	0.477259
6040	0.691982	0.647671	0.455599	0.476866
6050	0.692297	0.648011	0.455602	0.476714
6060	0.69187	0.648181	0.456222	0.476857
6070	0.692014	0.64794	0.455642	0.477329
6080	0.691712	0.648441	0.45574	0.477503
6090	0.691749	0.648118	0.455996	0.477264
6100	0.691812	0.648103	0.455979	0.477061
6110	0.691741	0.647878	0.455565	0.477139
6120	0.691976	0.647881	0.455689	0.477422
6130	0.69212	0.647564	0.45573	0.476613
6140	0.692382	0.64771	0.455831	0.476596
6150	0.692241	0.648184	0.455877	0.476591
6160	0.691875	0.648402	0.455662	0.476912
6170	0.691607	0.648446	0.456077	0.476863
6180	0.691422	0.648202	0.456213	0.476779
6190	0.691277	0.648029	0.456113	0.477099
6200	0.691227	0.648119	0.455877	0.477654
6210	0.691439	0.64782	0.456334	0.477457
6220	0.691651	0.647395	0.456237	0.477515
6230	0.69203	0.647775	0.455901	0.477216
6240	0.6925	0.647866	0.456393	0.476739
6250	0.692568	0.647768	0.456465	0.47677
6260	0.692583	0.647771	0.45675	0.476499
6270	0.691919	0.647768	0.456678	0.475908
6280	0.691971	0.64774	0.456992	0.476321
6290	0.692138	0.647591	0.457079	0.476689
6300	0.691914	0.64749	0.457035	0.476769
6310	0.69205	0.647485	0.457352	0.47697
6320	0.691921	0.647607	0.457674	0.477104
6330	0.691858	0.647343	0.458201	0.476713
6340	0.691697	0.647394	0.457969	0.476741
6350	0.69189	0.647249	0.457987	0.476478
6360	0.692028	0.647066	0.458146	0.476519
6370	0.692539	0.646688	0.458661	0.475988
6380	0.692627	0.646592	0.458905	0.476055
6390	0.692616	0.646501	0.458735	0.476652
6400	0.692729	0.646394	0.458713	0.476625
6410	0.692734	0.646528	0.458733	0.476904
6420	0.692887	0.6465	0.459095	0.476663
6430	0.693021	0.646452	0.458669	0.476813
6440	0.693109	0.64721	0.45852	0.476368
6450	0.693026	0.646812	0.458722	0.47602
6460	0.693424	0.646846	0.458699	0.476237
6470	0.693559	0.64678	0.458752	0.476178
6480	0.693588	0.646851	0.458966	0.475986
6490	0.693843	0.646997	0.459681	0.47599
6500	0.693709	0.646763	0.459668	0.475862
6510	0.693815	0.646525	0.459547	0.475553
6520	0.693636	0.647409	0.459157	0.475565
6530	0.693747	0.647448	0.459075	0.475801
6540	0.693408	0.647624	0.459289	0.476411
6550	0.693142	0.647824	0.459221	0.476556
6560	0.693203	0.648274	0.459121	0.476432
6570	0.692973	0.648342	0.459084	0.476266
6580	0.693068	0.648601	0.458418	0.476492
6590	0.69338	0.648664	0.457686	0.476537
6600	0.693352	0.648137	0.458126	0.476282
6610	0.693746	0.648067	0.458774	0.476709
6620	0.693868	0.64774	0.458821	0.47658
6630	0.694026	0.647587	0.458728	0.476536
6640	0.693805	0.647515	0.458285	0.476304
6650	0.693455	0.647328	0.458175	0.476361
6660	0.693615	0.647613	0.457577	0.476251
6670	0.694231	0.647727	0.457326	0.47626
6680	0.694168	0.64796	0.457623	0.475887
6690	0.694096	0.648169	0.457539	0.475858
6700	0.694319	0.648325	0.458084	0.475932
6710	0.694382	0.648303	0.458114	0.476268
6720	0.694788	0.648294	0.457992	0.476439
6730	0.695244	0.648187	0.457853	0.476683
6740	0.695417	0.648225	0.457958	0.4766
6750	0.695429	0.648284	0.457682	0.476677
6760	0.695371	0.648628	0.457851	0.476841
6770	0.695377	0.648547	0.458676	0.476966
6780	0.695403	0.648706	0.458698	0.476645
6790	0.695766	0.648487	0.458936	0.476826
6800	0.695639	0.64827	0.459008	0.477101
6810	0.695936	0.648283	0.459268	0.477068
6820	0.695533	0.648232	0.459214	0.476999
6830	0.695562	0.647984	0.459194	0.476956
6840	0.695735	0.647953	0.459418	0.477175
6850	0.695854	0.647801	0.459502	0.47718
6860	0.695857	0.648039	0.459463	0.477186
6870	0.696225	0.647794	0.459121	0.477309
6880	0.695949	0.647697	0.459118	0.476886
6890	0.695596	0.64758	0.459316	0.476805
6900	0.696158	0.64781	0.459285	0.476655
6910	0.696271	0.647526	0.459459	0.476799
6920	0.696083	0.647519	0.459608	0.476966
6930	0.696045	0.647952	0.459729	0.477059
6940	0.696088	0.648105	0.459708	0.476977
6950	0.696096	0.648563	0.459807	0.47748
6960	0.695974	0.648741	0.459993	0.477526
6970	0.695534	0.648305	0.460131	0.477645
6980	0.695666	0.64804	0.45869	0.477722
6990	0.695603	0.648167	0.458392	0.477319
7000	0.695725	0.647912	0.458211	0.477519
7010	0.694939	0.648135	0.457917	0.477241
7020	0.694668	0.648121	0.457913	0.477344
7030	0.694773	0.647776	0.457111	0.477499
7040	0.694272	0.647783	0.457022	0.478027
7050	0.694601	0.647605	0.456932	0.477935
7060	0.694629	0.647414	0.456576	0.477912
7070	0.694265	0.647863	0.455799	0.477522
7080	0.694457	0.647877	0.455731	0.477052
7090	0.694604	0.648213	0.455753	0.477634
7100	0.694522	0.648079	0.455868	0.477396
7110	0.694614	0.647967	0.455828	0.477424
7120	0.694827	0.647671	0.455417	0.477315
7130	0.694636	0.647832	0.455269	0.47664
7140	0.694985	0.647938	0.455512	0.476857
7150	0.694819	0.64809	0.455558	0.477141
7160	0.69482	0.64781	0.455361	0.476557
7170	0.695229	0.64818	0.455462	0.476464
7180	0.694905	0.647992	0.455699	0.476398
7190	0.694804	0.648135	0.456002	0.476851
7200	0.69476	0.648336	0.456433	0.476851
7210	0.694343	0.648127	0.456187	0.476932
7220	0.694476	0.648198	0.456204	0.477009
7230	0.694125	0.64819	0.456306	0.476799
7240	0.694252	0.648018	0.45657	0.476983
7250	0.694288	0.648016	0.456404	0.477181
7260	0.694077	0.648046	0.4565	0.476591
7270	0.694023	0.648053	0.456495	0.476652
7280	0.694156	0.648137	0.456782	0.476685
7290	0.694031	0.648868	0.457109	0.476815
7300	0.694157	0.648998	0.45796	0.476844
7310	0.693975	0.649012	0.457979	0.477743
7320	0.693925	0.648908	0.458377	0.478169
7330	0.693938	0.649122	0.458231	0.478006
7340	0.694098	0.649242	0.458532	0.478208
7350	0.693915	0.64897	0.458426	0.478497
7360	0.693777	0.648696	0.458459	0.478458
7370	0.693761	0.648875	0.45894	0.478651
7380	0.693668	0.649182	0.45835	0.478655
7390	0.693796	0.649047	0.458473	0.478075
7400	0.693977	0.649203	0.457596	0.477387
7410	0.693883	0.649152	0.457906	0.477551
7420	0.693722	0.649214	0.457902	0.477184
7430	0.693514	0.649481	0.458167	0.477446
7440	0.693586	0.649607	0.458097	0.477549
7450	0.693916	0.649485	0.458072	0.47787
7460	0.693827	0.649438	0.45805	0.477926
7470	0.693545	0.649526	0.458032	0.477841
7480	0.693507	0.649344	0.458015	0.478099
7490	0.693355	0.649346	0.458001	0.478045
7500	0.69305	0.649341	0.457993	0.478206
7510	0.692669	0.649292	0.457916	0.477859
7520	0.692594	0.648846	0.458742	0.478237
7530	0.692699	0.648719	0.45911	0.478207
7540	0.692784	0.648723	0.458933	0.478141
7550	0.692424	0.648852	0.458848	0.478856
7560	0.69234	0.648648	0.458959	0.478437
7570	0.692509	0.648947	0.458956	0.478616
7580	0.692558	0.648984	0.458679	0.478946
7590	0.692468	0.648749	0.458669	0.478929
7600	0.692158	0.648869	0.459028	0.479103
7610	0.691875	0.649006	0.458929	0.478814
7620	0.691757	0.648888	0.459259	0.478326
7630	0.691654	0.64908	0.459267	0.478141
7640	0.691135	0.649006	0.45934	0.478161
7650	0.691092	0.649169	0.459421	0.478033
7660	0.691397	0.649435	0.459442	0.477709
7670	0.691709	0.649378	0.459491	0.47781
7680	0.69167	0.649274	0.459407	0.477779
7690	0.691558	0.649223	0.459425	0.47768
7700	0.691492	0.649604	0.459387	0.477867
7710	0.691691	0.649409	0.459363	0.477822
7720	0.69134	0.649299	0.459749	0.47811
7730	0.691488	0.649303	0.459696	0.478033
7740	0.691431	0.649193	0.459673	0.477898
7750	0.691045	0.648955	0.459733	0.477992
7760	0.690896	0.648971	0.459501	0.477922
7770	0.690952	0.648841	0.459386	0.477948
7780	0.691037	0.648882	0.45919	0.477965
7790	0.690895	0.648671	0.459465	0.478265
7800	0.690425	0.648893	0.4593	0.478316
7810	0.690155	0.649233	0.459214	0.478531
7820	0.690337	0.649198	0.459208	0.478439
7830	0.69027	0.649598	0.459526	0.478242
7840	0.690537	0.649303	0.459628	0.478204
7850	0.690512	0.649361	0.459429	0.478374
7860	0.69044	0.649598	0.459337	0.478314
7870	0.690294	0.649458	0.459296	0.478167
7880	0.690364	0.649412	0.45916	0.477934
7890	0.689994	0.649338	0.459269	0.477838
7900	0.690132	0.649235	0.45913	0.478484
7910	0.689991	0.649346	0.458947	0.478233
7920	0.690078	0.649327	0.459066	0.478407
7930	0.690652	0.649329	0.458912	0.478314
7940	0.690595	0.649498	0.459366	0.478196
7950	0.690668	0.649127	0.459302	0.477952
7960	0.690555	0.649206	0.459573	0.478177
7970	0.690581	0.649012	0.459889	0.47826
7980	0.69074	0.648667	0.460085	0.47843
7990	0.690716	0.648557	0.460915	0.478499
8000	0.690856	0.648839	0.460491	0.47785
8010	0.690781	0.648983	0.4603	0.477936
8020	0.690672	0.648715	0.460483	0.478003
8030	0.691075	0.648602	0.4606	0.478091
8040	0.69081	0.648525	0.460551	0.477905
8050	0.690837	0.648116	0.461196	0.478077
8060	0.690913	0.648261	0.46134	0.479615
8070	0.690723	0.648414	0.461236	0.479839
8080	0.690696	0.648601	0.461039	0.480427
8090	0.690503	0.64866	0.46115	0.479873
8100	0.690751	0.649006	0.461558	0.479358
8110	0.690544	0.649226	0.461665	0.479346
8120	0.690493	0.64927	0.461233	0.479345
8130	0.690897	0.649385	0.461063	0.479391
8140	0.69079	0.649386	0.461286	0.4793
8150	0.690605	0.649684	0.460791	0.479087
8160	0.690393	0.649813	0.460558	0.47896
8170	0.689996	0.649882	0.460738	0.479075
8180	0.690093	0.649901	0.461181	0.479272
8190	0.690236	0.649907	0.461782	0.479428
8200	0.690133	0.649939	0.461803	0.479246
8210	0.690112	0.649841	0.461583	0.479134
8220	0.689937	0.650238	0.461785	0.478785
8230	0.690166	0.650337	0.462069	0.478609
8240	0.690409	0.650321	0.462118	0.478298
8250	0.690323	0.650146	0.462405	0.478576
8260	0.690497	0.650175	0.462503	0.478489
8270	0.690296	0.650301	0.46251	0.478352
8280	0.690115	0.650319	0.462783	0.478451
8290	0.690089	0.650256	0.462719	0.478378
8300	0.690034	0.650682	0.462766	0.478826
8310	0.689858	0.650776	0.462981	0.478691
8320	0.689814	0.650845	0.46337	0.478695
8330	0.68995	0.651001	0.463356	0.478701
8340	0.689925	0.65113	0.463012	0.478533
8350	0.689758	0.651258	0.462881	0.47845
8360	0.689767	0.651861	0.463154	0.478758
8370	0.689282	0.652267	0.463635	0.478933
8380	0.68929	0.652447	0.464302	0.478909
8390	0.689384	0.652437	0.464405	0.478997
8400	0.689813	0.652346	0.463662	0.478929
8410	0.689914	0.652366	0.463613	0.478942
8420	0.689609	0.652397	0.463617	0.4792
8430	0.68956	0.652294	0.463862	0.479508
8440	0.689499	0.652348	0.463727	0.479614
8450	0.689569	0.652314	0.463919	0.479692
8460	0.689211	0.652553	0.463843	0.47978
8470	0.689155	0.652615	0.464118	0.479912
8480	0.689102	0.65268	0.464111	0.48001
8490	0.689172	0.652878	0.46431	0.479817
8500	0.689165	0.653007	0.464393	0.479619
8510	0.688927	0.653048	0.464116	0.479683
8520	0.689113	0.653069	0.464223	0.479926
8530	0.688726	0.652707	0.464024	0.480045
8540	0.68878	0.652526	0.463736	0.480141
8550	0.688907	0.65207	0.464108	0.480153
8560	0.68868	0.652086	0.464277	0.480239
8570	0.688716	0.651846	0.464365	0.480198
8580	0.688791	0.651867	0.464533	0.480296
8590	0.688831	0.651615	0.464387	0.480157
8600	0.688895	0.65168	0.464515	0.480204
8610	0.688878	0.651627	0.464402	0.48047
8620	0.688886	0.651689	0.464774	0.480533
8630	0.688935	0.651775	0.464902	0.48054
8640	0.689195	0.652026	0.464972	0.480532
8650	0.689076	0.65162	0.465533	0.4806
8660	0.689293	0.651559	0.465774	0.480902
8670	0.689211	0.652199	0.465793	0.480721
8680	0.688987	0.652302	0.465597	0.480909
8690	0.688931	0.652455	0.465927	0.481177
8700	0.688802	0.652893	0.466217	0.480901
8710	0.688596	0.653194	0.466168	0.481016
8720	0.68836	0.653217	0.466303	0.4806
8730	0.688049	0.65318	0.466511	0.480756
8740	0.68793	0.653304	0.466506	0.481164
8750	0.688118	0.65316	0.466448	0.481488
8760	0.688103	0.653029	0.466108	0.481354
8770	0.688034	0.653209	0.465736	0.481377
8780	0.688168	0.653007	0.465696	0.481257
8790	0.688277	0.652929	0.465823	0.480161
8800	0.688146	0.652934	0.465949	0.480359
8810	0.688326	0.652945	0.466124	0.480393
8820	0.688313	0.653053	0.46603	0.480081
8830	0.688357	0.653265	0.4663	0.48014
8840	0.688224	0.65338	0.466109	0.48038
8850	0.688271	0.653339	0.46615	0.480385
8860	0.688567	0.653212	0.466441	0.480303
8870	0.688276	0.652985	0.46651	0.480091
8880	0.688139	0.653593	0.467021	0.480149
8890	0.688212	0.653747	0.467031	0.480249
8900	0.688458	0.65374	0.467057	0.480141
8910	0.688496	0.653752	0.467123	0.480275
8920	0.688586	0.653462	0.467483	0.48024
8930	0.688797	0.653879	0.467138	0.480111
8940	0.688969	0.653993	0.466961	0.480342
8950	0.688865	0.653983	0.467057	0.480286
8960	0.688769	0.653784	0.467076	0.480315
8970	0.688697	0.653701	0.466663	0.480434
8980	0.688644	0.653866	0.466432	0.480605
8990	0.688549	0.653902	0.46637	0.480566
9000	0.688712	0.653742	0.46635	0.480667
9010	0.6887	0.653804	0.466213	0.480616
9020	0.688713	0.653882	0.466283	0.480906
9030	0.688854	0.653906	0.46628	0.481212
9040	0.688933	0.653791	0.466371	0.481182
9050	0.688983	0.653795	0.466445	0.481027
9060	0.688602	0.653906	0.466593	0.48101
9070	0.68879	0.653998	0.46656	0.481128
9080	0.689001	0.65418	0.466699	0.481101
9090	0.68899	0.654089	0.466934	0.481296
9100	0.689001	0.654108	0.466685	0.480838
9110	0.689007	0.654032	0.467008	0.480871
9120	0.689021	0.654004	0.466784	0.480701
9130	0.689327	0.654221	0.466793	0.480611
9140	0.689538	0.65424	0.467001	0.48041
9150	0.689578	0.654613	0.466991	0.480377
9160	0.689707	0.654512	0.467669	0.480449
9170	0.689881	0.654692	0.467494	0.480341
9180	0.689919	0.654848	0.467862	0.480267
9190	0.689883	0.654836	0.468122	0.480086
9200	0.689792	0.654888	0.468151	0.480111
9210	0.689861	0.655054	0.4681	0.4801
9220	0.689685	0.654988	0.467777	0.480285
9230	0.689865	0.654923	0.467923	0.480421
9240	0.689658	0.654912	0.468257	0.480502
9250	0.689258	0.654607	0.467878	0.480442
9260	0.68929	0.654565	0.467993	0.480311
9270	0.689711	0.65434	0.467937	0.480233
9280	0.689694	0.65449	0.467846	0.480291
9290	0.689718	0.654553	0.468015	0.480239
9300	0.689589	0.654473	0.468471	0.480203
9310	0.689588	0.654426	0.468315	0.480294
9320	0.689641	0.654403	0.468228	0.480565
9330	0.689649	0.654296	0.46818	0.481011
9340	0.689654	0.654209	0.468242	0.481046
9350	0.689564	0.654134	0.468171	0.481059
9360	0.68946	0.65403	0.468102	0.480892
9370	0.689342	0.653712	0.468244	0.480807
9380	0.689279	0.653425	0.468312	0.480554
9390	0.689416	0.653356	0.468382	0.480755
9400	0.689344	0.653536	0.46843	0.480817
9410	0.688795	0.653631	0.468816	0.480958
9420	0.688949	0.653792	0.468577	0.481022
9430	0.688895	0.653941	0.468923	0.480544
9440	0.688985	0.654014	0.46895	0.480527
9450	0.689101	0.654112	0.469361	0.480799
9460	0.688881	0.654087	0.469525	0.480451
9470	0.688916	0.653944	0.46988	0.480443
9480	0.688975	0.654002	0.469929	0.480293
9490	0.6888	0.654024	0.469667	0.480141
9500	0.688893	0.654166	0.469576	0.480017
9510	0.689038	0.654044	0.46965	0.479956
9520	0.688984	0.65405	0.469441	0.480121
9530	0.689031	0.654024	0.469456	0.480136
9540	0.689034	0.653858	0.469575	0.480375
9550	0.689018	0.653788	0.469075	0.480498
9560	0.688919	0.65361	0.46921	0.480485
9570	0.689125	0.653531	0.468904	0.480444
9580	0.68924	0.653412	0.468934	0.480363
9590	0.689119	0.653355	0.469116	0.480357
9600	0.68922	0.653376	0.469188	0.480336
9610	0.689202	0.653516	0.469404	0.480359
9620	0.689199	0.65367	0.469227	0.480491
9630	0.689238	0.653821	0.469172	0.480817
9640	0.689381	0.653628	0.469213	0.481074
9650	0.689343	0.653607	0.469274	0.481246
9660	0.689309	0.653579	0.469143	0.480917
9670	0.68917	0.653637	0.468876	0.481067
9680	0.689201	0.653671	0.46896	0.480883
9690	0.6891	0.653629	0.468739	0.480905
9700	0.689093	0.653809	0.468843	0.480824
9710	0.689252	0.653816	0.469084	0.480891
9720	0.689224	0.653732	0.469143	0.481037
9730	0.689384	0.653814	0.468983	0.48107
9740	0.689294	0.653927	0.46911	0.481285
9750	0.689321	0.653944	0.469007	0.481144
9760	0.689209	0.653927	0.468858	0.480758
9770	0.68938	0.653814	0.468597	0.480821
9780	0.689466	0.653599	0.468435	0.480707
9790	0.68931	0.653708	0.468492	0.480601
9800	0.689511	0.653944	0.468322	0.480461
9810	0.689667	0.653896	0.468412	0.480218
9820	0.689426	0.653643	0.468601	0.480036
9830	0.689408	0.653932	0.468626	0.479884
9840	0.689472	0.654216	0.468543	0.479854
9850	0.689418	0.654084	0.46849	0.479984
9860	0.689528	0.65382	0.468368	0.480108
9870	0.689516	0.653994	0.46844	0.480318
9880	0.689299	0.654056	0.468305	0.480312
9890	0.689851	0.654099	0.46833	0.480423
9900	0.68995	0.654152	0.468366	0.480444
9910	0.689906	0.654207	0.468073	0.480698
9920	0.689962	0.654148	0.4681	0.481152
9930	0.689791	0.654208	0.468381	0.481316
9940	0.68948	0.654363	0.468352	0.480969
9950	0.689385	0.654458	0.468372	0.480833
9960	0.689101	0.654188	0.468628	0.480889
9970	0.689317	0.654163	0.468126	0.480887
9980	0.689291	0.654029	0.46827	0.480793
9990	0.68927	0.654169	0.468028	0.480791
10000	0.689324	0.654252	0.468044	0.480743
10010	0.689363	0.654517	0.468014	0.480574
10020	0.689284	0.654522	0.468204	0.480682
10030	0.689327	0.654403	0.468197	0.480388
10040	0.689323	0.654091	0.467788	0.480316
10050	0.689467	0.654215	0.467817	0.480064
10060	0.689471	0.654125	0.467972	0.480222
10070	0.689456	0.654009	0.46784	0.480124
10080	0.689545	0.654013	0.467801	0.480113
10090	0.689449	0.65388	0.467705	0.480327
10100	0.689393	0.654461	0.468147	0.480356
10110	0.689593	0.654446	0.468274	0.480691
10120	0.689625	0.654429	0.467702	0.480615
10130	0.68985	0.654328	0.467588	0.480636
10140	0.690034	0.654141	0.467636	0.480444
10150	0.690232	0.654113	0.467537	0.480241
10160	0.690228	0.653828	0.467722	0.480445
10170	0.690261	0.654169	0.467875	0.480045
10180	0.690064	0.654372	0.467935	0.480124
10190	0.690167	0.654337	0.467875	0.480192
10200	0.690297	0.654325	0.467635	0.48022
10210	0.690244	0.654493	0.46764	0.480108
10220	0.690072	0.654618	0.467801	0.48018
10230	0.690197	0.654515	0.467809	0.479869
10240	0.690287	0.654319	0.467774	0.479442
10250	0.690003	0.654279	0.467873	0.479058
10260	0.689966	0.654245	0.467869	0.478831
10270	0.689929	0.654319	0.467832	0.478743
10280	0.690049	0.654518	0.467544	0.478619
10290	0.690153	0.654453	0.467278	0.478523
10300	0.690027	0.654457	0.467284	0.477643
10310	0.689904	0.6544	0.46729	0.477565
10320	0.689769	0.654248	0.467401	0.477302
10330	0.689762	0.654086	0.467003	0.477316
10340	0.689503	0.654288	0.466666	0.477424
10350	0.689184	0.654254	0.466821	0.477665
10360	0.689399	0.654054	0.466783	0.477633
10370	0.689515	0.654217	0.466814	0.477674
10380	0.68932	0.654077	0.467522	0.477966
10390	0.689371	0.654215	0.467739	0.47773
10400	0.689402	0.65397	0.467739	0.477771
10410	0.689346	0.654179	0.467424	0.477822
10420	0.689297	0.65427	0.467459	0.477673
10430	0.689352	0.654406	0.467224	0.477791
10440	0.689527	0.654221	0.467006	0.477762
10450	0.689581	0.654085	0.467248	0.477468
10460	0.689583	0.654087	0.467079	0.477526
10470	0.689549	0.654071	0.467164	0.477527
10480	0.689572	0.654161	0.467136	0.477551
10490	0.689519	0.654345	0.46669	0.477613
10500	0.689543	0.654782	0.466524	0.477539
10510	0.689428	0.654759	0.4665	0.477389
10520	0.689764	0.65486	0.466504	0.477412
10530	0.689909	0.65511	0.466507	0.477579
10540	0.689853	0.65541	0.466342	0.47753
10550	0.689597	0.655818	0.46618	0.477525
10560	0.689641	0.655736	0.465601	0.477516
10570	0.689715	0.655817	0.465389	0.477464
10580	0.689616	0.655737	0.46528	0.477608
10590	0.689753	0.655688	0.465632	0.477765
10600	0.689964	0.655752	0.465745	0.477657
10610	0.689854	0.655966	0.465896	0.477375
10620	0.689989	0.65585	0.465927	0.47736
10630	0.68974	0.655737	0.466122	0.477431
10640	0.689848	0.655753	0.466371	0.477496
10650	0.689976	0.65568	0.466538	0.47731
10660	0.689908	0.655868	0.466526	0.477224
10670	0.690107	0.656103	0.466868	0.477063
10680	0.68981	0.656154	0.467313	0.476783
10690	0.689843	0.656393	0.467331	0.47668
10700	0.690026	0.655928	0.467444	0.476466
10710	0.690174	0.655964	0.467111	0.476436
10720	0.690183	0.655879	0.46712	0.476511
10730	0.69029	0.655908	0.467102	0.47644
10740	0.690124	0.65585	0.466196	0.476419
10750	0.689984	0.655888	0.466269	0.476444
10760	0.690043	0.656275	0.466532	0.476608
10770	0.690093	0.656254	0.467072	0.476578
10780	0.690097	0.6562	0.467244	0.476724
10790	0.690027	0.655997	0.467216	0.476611
10800	0.689897	0.656136	0.467435	0.476693
10810	0.689984	0.656058	0.467206	0.476705
10820	0.690092	0.656181	0.467292	0.476816
10830	0.69019	0.65599	0.467273	0.476775
10840	0.690239	0.656231	0.467354	0.476534
10850	0.690242	0.65626	0.467258	0.47674
10860	0.690166	0.656263	0.467503	0.476613
10870	0.690242	0.656379	0.467627	0.476687
10880	0.690448	0.656503	0.467644	0.476845
10890	0.690454	0.6567	0.467697	0.476833
10900	0.690415	0.656595	0.467749	0.476776
10910	0.69055	0.656522	0.46799	0.476725
10920	0.690492	0.656432	0.468223	0.476557
10930	0.69008	0.656435	0.468144	0.476564
10940	0.690436	0.656528	0.467958	0.476778
10950	0.690428	0.656456	0.467952	0.476647
10960	0.690402	0.656373	0.467749	0.476892
10970	0.690365	0.656378	0.4678	0.47684
10980	0.690336	0.656446	0.467814	0.476949
10990	0.690308	0.656449	0.467809	0.477016
11000	0.690322	0.656375	0.467869	0.476859
11010	0.690322	0.656491	0.467866	0.476978
11020	0.69028	0.656541	0.468029	0.47715
11030	0.690447	0.65649	0.468256	0.477365
11040	0.690386	0.656627	0.468199	0.477577
11050	0.690529	0.656687	0.467884	0.477548
11060	0.690524	0.656537	0.467632	0.477778
11070	0.69064	0.656731	0.467752	0.477865
11080	0.690792	0.656774	0.467935	0.477422
11090	0.690712	0.656663	0.467853	0.477503
11100	0.690632	0.656614	0.467637	0.477387
11110	0.690629	0.656754	0.467702	0.477626
11120	0.690821	0.656643	0.467558	0.477549
11130	0.690707	0.656748	0.467403	0.477485
11140	0.690724	0.656756	0.467247	0.477525
11150	0.690438	0.65699	0.467178	0.477751
11160	0.690518	0.656962	0.467395	0.477811
11170	0.690156	0.657071	0.467503	0.47826
11180	0.690231	0.656826	0.467435	0.478105
11190	0.690226	0.656955	0.467284	0.477877
11200	0.690027	0.656966	0.467243	0.477927
11210	0.689802	0.656912	0.466876	0.478056
11220	0.689829	0.656782	0.466932	0.478071
11230	0.689608	0.656655	0.466841	0.478148
11240	0.689615	0.656672	0.467015	0.478323
11250	0.689906	0.656686	0.466874	0.478535
11260	0.690017	0.656697	0.466749	0.478386
11270	0.690179	0.656677	0.466869	0.478399
11280	0.690196	0.656663	0.466789	0.478291
11290	0.690426	0.656669	0.466481	0.478275
11300	0.690311	0.65669	0.466244	0.478398
11310	0.69049	0.656758	0.466482	0.478695
11320	0.690424	0.656653	0.466433	0.478636
11330	0.690539	0.656598	0.466329	0.478677
11340	0.690627	0.657002	0.466358	0.478731
11350	0.690725	0.657044	0.466377	0.478795
11360	0.690709	0.657045	0.466057	0.478693
11370	0.690787	0.657201	0.465949	0.478605
11380	0.690678	0.657321	0.466052	0.478613
11390	0.69063	0.657271	0.466092	0.478714
11400	0.690552	0.656873	0.466266	0.478766
11410	0.690655	0.656676	0.466623	0.478591
11420	0.690799	0.656541	0.466405	0.478484
11430	0.690721	0.656518	0.466482	0.478432
11440	0.690613	0.656597	0.466371	0.478255
11450	0.690953	0.656492	0.466136	0.478303
11460	0.690847	0.656542	0.466111	0.478113
11470	0.690921	0.656636	0.466139	0.477909
11480	0.690865	0.656418	0.466055	0.477924
11490	0.690932	0.656461	0.465929	0.47767
11500	0.691031	0.656512	0.465768	0.477038
11510	0.690787	0.656561	0.465769	0.476907
11520	0.69085	0.656419	0.465627	0.47692
11530	0.690934	0.656593	0.465721	0.476486
11540	0.691039	0.65651	0.465289	0.47647
11550	0.69105	0.656584	0.46571	0.476277
11560	0.690945	0.656626	0.465932	0.476268
11570	0.690867	0.656617	0.466042	0.476113
11580	0.69091	0.65664	0.465675	0.475922
11590	0.690982	0.656783	0.466013	0.47584
11600	0.69111	0.656458	0.466169	0.476015
11610	0.691046	0.656383	0.465974	0.475999
11620	0.690989	0.656753	0.466543	0.475981
11630	0.690841	0.656749	0.466934	0.476064
11640	0.690898	0.656597	0.466902	0.476068
11650	0.691097	0.656673	0.466936	0.475868
11660	0.691143	0.656686	0.466899	0.475732
11670	0.691205	0.656586	0.46678	0.47545
11680	0.691245	0.656453	0.466839	0.475441
11690	0.691278	0.656544	0.467025	0.475406
11700	0.691061	0.656533	0.467225	0.475261
11710	0.691069	0.656341	0.46821	0.47535
11720	0.690895	0.65666	0.468442	0.475267
11730	0.690852	0.656763	0.46866	0.475248
11740	0.690864	0.656877	0.468734	0.475113
11750	0.690979	0.656839	0.468839	0.47522
11760	0.690945	0.657059	0.468893	0.475215
11770	0.691032	0.657123	0.468756	0.475183
11780	0.69101	0.657302	0.468971	0.47531
11790	0.690941	0.656999	0.468874	0.47541
11800	0.690752	0.656952	0.468595	0.475308
11810	0.690831	0.656907	0.468804	0.475183
11820	0.690823	0.656954	0.468794	0.475334
11830	0.690776	0.656938	0.468889	0.475222
11840	0.690917	0.657092	0.468785	0.47493
11850	0.690703	0.656949	0.468843	0.474933
11860	0.690797	0.656891	0.468801	0.474945
11870	0.690893	0.6569	0.468907	0.474947
11880	0.690787	0.656643	0.469438	0.474912
11890	0.690882	0.65679	0.469059	0.474826
11900	0.690927	0.656759	0.469123	0.474235
11910	0.691045	0.656796	0.468982	0.474195
11920	0.690789	0.656903	0.469098	0.474019
11930	0.69114	0.657002	0.469215	0.473965
11940	0.691144	0.657073	0.469277	0.473793
11950	0.691129	0.657009	0.469607	0.473709
11960	0.691238	0.657004	0.469639	0.473644
11970	0.691422	0.6571	0.46952	0.473727
11980	0.691391	0.657097	0.469447	0.473451
11990	0.691506	0.657107	0.469366	0.473371
12000	0.691499	0.657254	0.46918	0.473539
12010	0.691594	0.657216	0.469365	0.47337
12020	0.691586	0.657249	0.469505	0.473544
12030	0.69163	0.657332	0.469445	0.473624
12040	0.691707	0.657245	0.469422	0.473502
12050	0.691294	0.65733	0.469849	0.473281
12060	0.691392	0.657093	0.469744	0.473259
12070	0.69106	0.657166	0.469703	0.473216
12080	0.690964	0.65718	0.469735	0.473182
12090	0.690887	0.657266	0.469742	0.472913
12100	0.690713	0.657112	0.46962	0.472853
12110	0.690777	0.657113	0.46959	0.472695
12120	0.690872	0.657195	0.469825	0.472624
12130	0.690964	0.657259	0.469756	0.472615
12140	0.690923	0.657227	0.469808	0.472558
12150	0.691007	0.657206	0.469501	0.472437
12160	0.690854	0.657199	0.469382	0.472425
12170	0.690481	0.657376	0.469076	0.472567
12180	0.690489	0.657245	0.468789	0.472324
12190	0.690426	0.657236	0.468749	0.47234
12200	0.690101	0.657198	0.468812	0.472534
12210	0.69036	0.657142	0.468832	0.472657
12220	0.69048	0.657217	0.468985	0.472562
12230	0.690592	0.657149	0.468984	0.472738
12240	0.690603	0.657148	0.469118	0.472762
12250	0.690679	0.657173	0.468882	0.472819
12260	0.69073	0.656954	0.468815	0.472648
12270	0.690783	0.657112	0.468641	0.472576
12280	0.690822	0.657078	0.468543	0.47256
12290	0.691127	0.657043	0.468559	0.472616
12300	0.691279	0.657084	0.468678	0.472737
12310	0.691213	0.657305	0.468615	0.472674
12320	0.691351	0.657263	0.468554	0.472649
12330	0.691233	0.657255	0.468524	0.472707
12340	0.691187	0.657149	0.468895	0.472283
12350	0.69133	0.656734	0.46898	0.472139
12360	0.691433	0.656637	0.468927	0.472281
12370	0.691371	0.656998	0.468974	0.47219
12380	0.69138	0.657092	0.468956	0.472196
12390	0.691448	0.657143	0.468832	0.472572
12400	0.691574	0.657259	0.469013	0.472643
12410	0.691324	0.65735	0.468955	0.472647
12420	0.691542	0.65736	0.469034	0.472646
12430	0.691486	0.657283	0.468935	0.472468
12440	0.691367	0.657251	0.469237	0.472389
12450	0.691368	0.657298	0.469456	0.472269
12460	0.691359	0.657131	0.469019	0.472557
12470	0.691351	0.657148	0.469094	0.472529
12480	0.691374	0.657262	0.469405	0.472574
12490	0.691271	0.657141	0.469337	0.472615
12500	0.69138	0.657177	0.469431	0.472577
12510	0.691438	0.656996	0.469489	0.472264
12520	0.691402	0.656907	0.469437	0.472222
12530	0.691493	0.65699	0.469549	0.472288
12540	0.691667	0.656997	0.469215	0.472235
12550	0.691975	0.657004	0.469222	0.4719
12560	0.691945	0.65701	0.469101	0.47204
12570	0.691904	0.657033	0.469077	0.471954
12580	0.691983	0.657019	0.468856	0.471909
12590	0.692033	0.657163	0.468895	0.472094
12600	0.691946	0.657123	0.468991	0.472034
12610	0.692062	0.657207	0.468941	0.472082
12620	0.692278	0.657297	0.46902	0.471943
12630	0.692326	0.657587	0.468974	0.47224
12640	0.692409	0.657662	0.469075	0.472145
12650	0.692411	0.657694	0.468974	0.472058
12660	0.692573	0.657641	0.468877	0.472019
12670	0.692559	0.657571	0.469005	0.471987
12680	0.692606	0.657646	0.468922	0.472002
12690	0.692539	0.657736	0.469006	0.471983
12700	0.692424	0.657712	0.468824	0.47213
12710	0.692364	0.657718	0.468967	0.472174
12720	0.692403	0.657673	0.469188	0.472235
12730	0.692348	0.657619	0.469303	0.472227
12740	0.692383	0.657488	0.469448	0.472094
12750	0.692399	0.657323	0.469262	0.472093
12760	0.692411	0.657063	0.469908	0.472162
12770	0.692422	0.657055	0.469972	0.472028
12780	0.692431	0.657011	0.469967	0.472223
12790	0.69244	0.656891	0.469925	0.47216
12800	0.692531	0.656945	0.469895	0.472035
12810	0.692579	0.656849	0.469801	0.471927
12820	0.692553	0.656876	0.470261	0.471826
12830	0.692505	0.656849	0.469997	0.471734
12840	0.692506	0.656937	0.469972	0.47165
12850	0.692456	0.656656	0.469858	0.471629
12860	0.692427	0.656417	0.469895	0.47161
12870	0.692467	0.65633	0.469969	0.471764
12880	0.692425	0.656308	0.470049	0.471828
12890	0.692389	0.656242	0.470136	0.471716
12900	0.692411	0.656275	0.470307	0.471929
12910	0.692343	0.656295	0.470766	0.471946
12920	0.692312	0.656321	0.470643	0.471986
12930	0.692213	0.656182	0.470847	0.472101
12940	0.692231	0.656147	0.470843	0.471999
12950	0.692239	0.656184	0.470791	0.472022
12960	0.69229	0.656124	0.470445	0.471995
12970	0.692269	0.656183	0.470345	0.472187
12980	0.692255	0.656117	0.470426	0.472512
12990	0.692336	0.656275	0.470421	0.472544
13000	0.692326	0.656181	0.470273	0.472596
13010	0.69245	0.656091	0.470485	0.472576
13020	0.6926	0.656048	0.470608	0.471761
13030	0.692576	0.655972	0.470563	0.471768
13040	0.692786	0.656038	0.470556	0.471741
13050	0.692677	0.656019	0.470487	0.47182
13060	0.692849	0.655958	0.470459	0.471792
13070	0.692861	0.655947	0.470566	0.471588
13080	0.692846	0.656146	0.470347	0.471661
13090	0.692728	0.656188	0.470301	0.47182
13100	0.692662	0.656141	0.46985	0.471842
13110	0.692591	0.656148	0.469707	0.471858
13120	0.692529	0.656328	0.469625	0.472441
13130	0.692511	0.656418	0.469878	0.472414
13140	0.692544	0.6566	0.470059	0.472448
13150	0.692603	0.656781	0.470261	0.472243
13160	0.692599	0.656975	0.470397	0.472283
13170	0.692485	0.656877	0.470407	0.472239
13180	0.692596	0.656614	0.470566	0.472302
13190	0.692679	0.656759	0.470534	0.472268
13200	0.692673	0.656645	0.470186	0.472331
13210	0.692543	0.656664	0.470446	0.472236
13220	0.692645	0.656586	0.470445	0.472112
13230	0.692604	0.656592	0.470497	0.472012
13240	0.692181	0.656599	0.470352	0.471976
13250	0.692225	0.656608	0.470431	0.471877
13260	0.69242	0.656591	0.470528	0.472159
13270	0.6924	0.656557	0.470499	0.471967
13280	0.692501	0.656433	0.470495	0.471988
13290	0.69265	0.656438	0.470668	0.472095
13300	0.692643	0.656164	0.470641	0.472129
13310	0.692637	0.65609	0.470513	0.471887
13320	0.692722	0.656106	0.470548	0.471714
13330	0.692685	0.656224	0.470519	0.471821
13340	0.692708	0.656222	0.47072	0.472049
13350	0.692669	0.656214	0.470789	0.472035
13360	0.692645	0.656179	0.470696	0.472005
13370	0.692643	0.656184	0.47063	0.471959
13380	0.692488	0.656107	0.470792	0.472045
13390	0.692508	0.655872	0.470533	0.472073
13400	0.692386	0.656075	0.470586	0.472068
13410	0.692384	0.65617	0.470617	0.47201
13420	0.692396	0.656258	0.470631	0.472069
13430	0.6923	0.656294	0.47049	0.472033
13440	0.692198	0.656279	0.470798	0.472055
13450	0.692274	0.656296	0.470981	0.472011
13460	0.692283	0.656408	0.470851	0.471938
13470	0.692139	0.656427	0.4705	0.471512
13480	0.692216	0.656631	0.470419	0.471601
13490	0.692125	0.656505	0.470629	0.471635
13500	0.692135	0.656481	0.470298	0.471834
13510	0.6921	0.656546	0.470348	0.471716
13520	0.691815	0.656566	0.4704	0.471913
13530	0.69171	0.65668	0.470545	0.471719
13540	0.691776	0.656671	0.47052	0.471633
13550	0.691792	0.656808	0.470616	0.471597
13560	0.691988	0.656707	0.470596	0.471564
13570	0.691909	0.656746	0.470851	0.471567
13580	0.692043	0.656669	0.471003	0.471423
13590	0.69205	0.656781	0.471024	0.47135
13600	0.692114	0.656731	0.470801	0.471378
13610	0.692097	0.656621	0.470674	0.471156
13620	0.692094	0.656656	0.470659	0.47112
13630	0.692535	0.656656	0.47065	0.471184
13640	0.692548	0.65658	0.470654	0.471145
13650	0.692485	0.656542	0.470717	0.471184
13660	0.692594	0.656561	0.470599	0.471284
13670	0.692577	0.656609	0.4706	0.471383
13680	0.692822	0.656752	0.470677	0.471325
13690	0.692856	0.656774	0.470648	0.471369
13700	0.692949	0.65677	0.470706	0.47141
13710	0.692955	0.656818	0.470563	0.47148
13720	0.693091	0.656814	0.470431	0.471312
13730	0.692755	0.656735	0.470479	0.471215
13740	0.692797	0.656809	0.47054	0.470727
13750	0.692687	0.656537	0.47072	0.470827
13760	0.692691	0.656579	0.470658	0.470854
13770	0.692757	0.656563	0.470643	0.470707
13780	0.692876	0.65661	0.470597	0.470918
13790	0.692983	0.656564	0.470409	0.470955
13800	0.692935	0.656396	0.470513	0.470893
13810	0.692814	0.656241	0.470482	0.470784
13820	0.692638	0.656189	0.470522	0.47075
13830	0.692762	0.655916	0.470569	0.47081
13840	0.692735	0.655822	0.470639	0.470871
13850	0.692836	0.655853	0.470559	0.470103
13860	0.692862	0.655864	0.47072	0.470339
13870	0.692757	0.655846	0.470732	0.470339
13880	0.692746	0.655759	0.470848	0.470416
13890	0.692865	0.655682	0.470946	0.470328
13900	0.692801	0.655689	0.471341	0.47033
13910	0.692707	0.655625	0.47124	0.470232
13920	0.692513	0.655592	0.471248	0.470306
13930	0.692539	0.655717	0.471209	0.470236
13940	0.69255	0.655791	0.471361	0.470142
13950	0.692593	0.655861	0.471097	0.470263
13960	0.692473	0.655851	0.471015	0.470352
13970	0.692329	0.655827	0.471512	0.470468
13980	0.692314	0.655761	0.471609	0.47034
13990	0.692338	0.655751	0.471587	0.470291
14000	0.692269	0.655719	0.471761	0.470224
14010	0.692228	0.655673	0.471974	0.470122
14020	0.6921	0.655615	0.471982	0.470125
14030	0.692278	0.655707	0.472152	0.470085
14040	0.692355	0.655714	0.471983	0.470106
14050	0.692339	0.655686	0.472113	0.46996
14060	0.692243	0.655666	0.472038	0.469425
14070	0.691924	0.655524	0.47202	0.469342
14080	0.691808	0.655561	0.47188	0.46939
14090	0.691957	0.655559	0.471927	0.469473
14100	0.692073	0.655484	0.472298	0.469555
14110	0.692167	0.655474	0.47224	0.469578
14120	0.69218	0.655596	0.47212	0.469634
14130	0.692217	0.655634	0.472131	0.469525
14140	0.692229	0.655565	0.472349	0.469614
14150	0.692304	0.655594	0.472456	0.469453
14160	0.692256	0.655632	0.472663	0.469365
14170	0.692185	0.655633	0.472601	0.469321
14180	0.692244	0.655557	0.472566	0.469262
14190	0.692305	0.6556	0.472595	0.469305
14200	0.692437	0.655561	0.472486	0.469379
14210	0.692348	0.65566	0.472611	0.469589
14220	0.692462	0.655567	0.472345	0.469607
14230	0.692358	0.655718	0.472547	0.469765
14240	0.692392	0.655761	0.4726	0.469876
14250	0.692412	0.655806	0.4725	0.469703
14260	0.692462	0.656047	0.472241	0.46968
14270	0.692559	0.656123	0.472284	0.4696
14280	0.692387	0.656331	0.472157	0.469597
14290	0.692274	0.656394	0.471921	0.469483
14300	0.692207	0.656526	0.472071	0.469448
14310	0.692094	0.656459	0.472032	0.469493
14320	0.691976	0.656404	0.471956	0.469482
14330	0.691777	0.656472	0.471814	0.469402
14340	0.691722	0.65648	0.471653	0.469284
14350	0.691756	0.65634	0.471678	0.469236
14360	0.691493	0.656245	0.47155	0.469134
14370	0.691452	0.656277	0.471475	0.469104
14380	0.691409	0.656332	0.471807	0.469128
14390	0.691532	0.656329	0.471432	0.469264
14400	0.691544	0.6563	0.471638	0.469231
14410	0.691724	0.656418	0.471449	0.46913
14420	0.691863	0.656563	0.471386	0.469194
14430	0.691937	0.656542	0.471552	0.469038
14440	0.691947	0.656543	0.471557	0.469055
14450	0.691866	0.656655	0.47164	0.469126
14460	0.691983	0.6567	0.471616	0.469085
14470	0.691632	0.656728	0.471618	0.469075
14480	0.691509	0.656993	0.471887	0.469155
14490	0.691626	0.656982	0.471667	0.469065
14500	0.691634	0.657263	0.471672	0.468875
14510	0.691802	0.657555	0.471699	0.468963
14520	0.691977	0.65754	0.471759	0.468892
14530	0.692057	0.657422	0.471924	0.468864
14540	0.692063	0.657269	0.471923	0.468969
14550	0.692019	0.657364	0.471958	0.468822
14560	0.692076	0.657445	0.471973	0.468776
14570	0.692024	0.65731	0.471975	0.469017
14580	0.692037	0.65734	0.471841	0.468925
14590	0.692022	0.657426	0.471565	0.468964
14600	0.692036	0.657487	0.471589	0.469077
14610	0.692042	0.6575	0.471658	0.469062
14620	0.692257	0.657443	0.471548	0.469186
14630	0.69208	0.657485	0.471627	0.469084
14640	0.692168	0.657453	0.471591	0.468974
14650	0.692091	0.657501	0.471599	0.469025
14660	0.692046	0.657558	0.471533	0.469114
14670	0.692082	0.657616	0.471372	0.469184
14680	0.692203	0.657777	0.4715	0.469031
14690	0.692296	0.657847	0.471423	0.468982
14700	0.692311	0.657848	0.471383	0.468779
14710	0.692259	0.657986	0.471661	0.468638
14720	0.692298	0.657658	0.471726	0.468664
14730	0.692263	0.657689	0.471955	0.468796
14740	0.692235	0.657693	0.471955	0.468685
14750	0.692226	0.657693	0.472008	0.468793
14760	0.692281	0.65752	0.472218	0.468632
14770	0.69234	0.657539	0.472332	0.468507
14780	0.69225	0.657643	0.472335	0.468465
14790	0.692339	0.657512	0.472365	0.468521
14800	0.692107	0.65742	0.472318	0.468667
14810	0.692083	0.657413	0.472191	0.468574
14820	0.692215	0.657354	0.472086	0.46863
14830	0.692217	0.657436	0.471923	0.468674
14840	0.692149	0.657354	0.472056	0.468713
14850	0.69222	0.657309	0.471985	0.468724
14860	0.6924	0.65736	0.47178	0.468583
14870	0.692414	0.657217	0.471637	0.468607
14880	0.692404	0.657203	0.471693	0.468531
14890	0.69239	0.657113	0.471789	0.468298
14900	0.692411	0.65713	0.471247	0.468458
14910	0.692415	0.657227	0.471328	0.46835
14920	0.692356	0.657221	0.47119	0.468319
14930	0.692344	0.657302	0.471273	0.468341
14940	0.692095	0.657305	0.470944	0.468397
14950	0.692191	0.657349	0.470754	0.468424
14960	0.692013	0.65738	0.470545	0.468538
14970	0.692057	0.657403	0.470621	0.468593
14980	0.692007	0.657294	0.47053	0.468627
14990	0.691885	0.657194	0.470812	0.468618
15000	0.691856	0.657225	0.470837	0.468617
15010	0.691856	0.657323	0.470771	0.468649
15020	0.691958	0.657335	0.470732	0.468613
15030	0.69217	0.65742	0.470647	0.468684
15040	0.692218	0.657413	0.470598	0.468747
15050	0.692266	0.65747	0.470655	0.468842
15060	0.692335	0.657382	0.470605	0.468817
15070	0.692272	0.657479	0.471217	0.46873
15080	0.692306	0.657451	0.471166	0.468544
15090	0.692338	0.657363	0.471221	0.468455
15100	0.692363	0.657477	0.47129	0.468395
15110	0.69228	0.657285	0.471412	0.468413
15120	0.69222	0.657499	0.471194	0.468413
15130	0.6922	0.657668	0.470987	0.468311
15140	0.692164	0.657779	0.471025	0.468104
15150	0.692111	0.657815	0.47098	0.468054
15160	0.692197	0.657855	0.471225	0.468009
15170	0.692188	0.657864	0.471243	0.468119
15180	0.692142	0.657803	0.471277	0.468133
15190	0.692124	0.657803	0.471299	0.468213
15200	0.692115	0.657767	0.471324	0.467997
15210	0.69212	0.657775	0.471178	0.46809
15220	0.691962	0.657789	0.47103	0.467977
15230	0.691946	0.657784	0.471089	0.467757
15240	0.691858	0.657856	0.471195	0.467717
15250	0.691988	0.657729	0.471102	0.467618
15260	0.691831	0.657717	0.471092	0.467628
15270	0.69178	0.657632	0.470947	0.467566
15280	0.691835	0.657632	0.471003	0.467534
15290	0.691835	0.657486	0.470999	0.467542
15300	0.691833	0.657407	0.47094	0.467738
15310	0.691622	0.657457	0.471089	0.467672
15320	0.691614	0.657451	0.471152	0.467698
15330	0.691538	0.657467	0.471153	0.467619
15340	0.691484	0.657378	0.471253	0.467562
15350	0.691511	0.657258	0.471238	0.467645
15360	0.691344	0.657204	0.471184	0.467562
15370	0.691436	0.65709	0.47115	0.467479
15380	0.691402	0.657242	0.471264	0.4675
15390	0.691318	0.657257	0.47122	0.467506
15400	0.691255	0.657233	0.471202	0.467384
15410	0.691035	0.657265	0.471159	0.467363
15420	0.691058	0.657366	0.471902	0.467494
15430	0.691026	0.657404	0.471953	0.467444
15440	0.691106	0.657437	0.47202	0.4675
15450	0.691097	0.657452	0.472189	0.467614
15460	0.691153	0.657208	0.472105	0.467702
15470	0.691103	0.657132	0.47227	0.467825
15480	0.691143	0.657073	0.472192	0.467927
15490	0.691166	0.657184	0.472172	0.467687
15500	0.691222	0.657127	0.472203	0.467802
15510	0.691122	0.657116	0.472233	0.46783
15520	0.691155	0.65708	0.472255	0.46798
15530	0.691271	0.657276	0.472316	0.468054
15540	0.691314	0.657225	0.472433	0.467824
15550	0.691265	0.657319	0.472336	0.46783
15560	0.691314	0.657233	0.472421	0.467962
15570	0.691373	0.657136	0.4724	0.467914
15580	0.691291	0.657077	0.472166	0.467824
15590	0.691473	0.656953	0.472135	0.467827
15600	0.691336	0.656897	0.472096	0.467967
15610	0.691335	0.656825	0.472055	0.467784
15620	0.691403	0.65676	0.47229	0.467838
15630	0.691442	0.656858	0.472397	0.467897
15640	0.691435	0.656763	0.472265	0.467598
15650	0.691343	0.656837	0.472273	0.46743
15660	0.691472	0.656769	0.472059	0.467562
15670	0.691564	0.656634	0.471985	0.467653
15680	0.691409	0.656653	0.471922	0.467609
15690	0.691406	0.656628	0.471642	0.467468
15700	0.691213	0.656755	0.471721	0.467444
15710	0.691303	0.656847	0.471779	0.467617
15720	0.691359	0.656842	0.471787	0.467651
15730	0.691318	0.656963	0.471825	0.467634
15740	0.691127	0.65703	0.471808	0.467579
15750	0.691102	0.65684	0.471766	0.467628
15760	0.691157	0.656928	0.471543	0.467591
15770	0.69108	0.656904	0.471738	0.467778
15780	0.691	0.656742	0.471679	0.467835
15790	0.691059	0.656573	0.471762	0.467851
15800	0.691127	0.656652	0.471826	0.467776
15810	0.691132	0.656627	0.47173	0.467758
15820	0.690983	0.656595	0.471957	0.467583
15830	0.691115	0.656491	0.472061	0.467538
15840	0.691156	0.65646	0.47206	0.467575
15850	0.690982	0.656413	0.471921	0.467575
15860	0.691013	0.656389	0.472034	0.467551
15870	0.691113	0.656396	0.472094	0.467566
15880	0.691067	0.656481	0.472232	0.467696
15890	0.691086	0.656468	0.472244	0.467747
15900	0.691008	0.656458	0.472535	0.467762
15910	0.690863	0.656504	0.472372	0.467627
15920	0.690776	0.656563	0.472352	0.467714
15930	0.690804	0.656538	0.472301	0.46771
15940	0.690933	0.656532	0.472346	0.467719
15950	0.69096	0.656685	0.472547	0.467688
15960	0.690943	0.656716	0.472482	0.467758
15970	0.691005	0.656618	0.47259	0.467903
15980	0.690962	0.656621	0.472679	0.467828
15990	0.690939	0.656616	0.472611	0.467898
16000	0.691032	0.656585	0.472613	0.468018
16010	0.691121	0.656622	0.472616	0.468115
16020	0.691075	0.656704	0.472724	0.468294
16030	0.691082	0.656764	0.472606	0.468031
16040	0.691034	0.656702	0.472607	0.468133
16050	0.69104	0.657166	0.472646	0.468037
16060	0.690812	0.657197	0.472588	0.467928
16070	0.690933	0.657358	0.472661	0.467907
16080	0.691121	0.657453	0.472632	0.467848
16090	0.691226	0.657548	0.472615	0.46791
16100	0.691218	0.657571	0.472615	0.467969
16110	0.69118	0.657565	0.472681	0.46793
16120	0.691219	0.657558	0.472584	0.468033
16130	0.691174	0.657524	0.472609	0.468108
16140	0.691229	0.65756	0.472486	0.468159
16150	0.691287	0.65766	0.47233	0.468055
16160	0.691262	0.657816	0.472304	0.468087
16170	0.691281	0.657893	0.472249	0.468004
16180	0.691469	0.657841	0.471955	0.468149
16190	0.691354	0.657878	0.472096	0.468076
16200	0.691285	0.65788	0.472085	0.46815
16210	0.691207	0.65798	0.472074	0.468152
16220	0.691205	0.657906	0.471972	0.468224
16230	0.69122	0.657849	0.471997	0.468136
16240	0.691298	0.657825	0.471937	0.468027
16250	0.691191	0.657791	0.472007	0.467972
16260	0.691108	0.65782	0.471929	0.468069
16270	0.691071	0.657842	0.471925	0.468069
16280	0.691029	0.657775	0.471856	0.467921
16290	0.690964	0.657828	0.471841	0.468003
16300	0.690946	0.657856	0.471684	0.468026
16310	0.690825	0.658147	0.471803	0.468113
16320	0.690714	0.658267	0.471833	0.468227
16330	0.690688	0.658281	0.471811	0.468228
16340	0.690734	0.658162	0.471799	0.46837
16350	0.690755	0.658074	0.471816	0.468462
16360	0.690677	0.658172	0.471758	0.4684
16370	0.690635	0.658157	0.471933	0.468345
16380	0.690809	0.658248	0.471919	0.468011
16390	0.690798	0.658174	0.471854	0.467905
16400	0.690854	0.658231	0.471828	0.467816
16410	0.690945	0.658234	0.471776	0.467753
16420	0.690879	0.658298	0.471739	0.467685
16430	0.690916	0.658248	0.471747	0.467709
16440	0.691027	0.65824	0.471916	0.467721
16450	0.691078	0.658232	0.471841	0.467842
16460	0.691221	0.658184	0.471744	0.467873
16470	0.691284	0.658137	0.47149	0.467761
16480	0.69137	0.658116	0.47138	0.467672
16490	0.691482	0.658167	0.471466	0.467816
16500	0.691535	0.658217	0.471677	0.468068
16510	0.691539	0.658408	0.471657	0.46805
16520	0.691572	0.658163	0.471509	0.468145
16530	0.691592	0.658145	0.471306	0.468227
16540	0.691557	0.657997	0.471383	0.468379
16550	0.691578	0.658024	0.471413	0.468453
16560	0.691514	0.65803	0.471373	0.468382
16570	0.691602	0.658027	0.471293	0.468396
16580	0.691581	0.657987	0.471319	0.468369
16590	0.691519	0.657871	0.471253	0.468343
16600	0.691583	0.657816	0.471229	0.468437
16610	0.691474	0.657954	0.471255	0.468398
16620	0.691392	0.658068	0.470964	0.468399
16630	0.691457	0.65819	0.471087	0.468398
16640	0.691343	0.658101	0.471219	0.46822
16650	0.691254	0.658158	0.471322	0.468375
16660	0.691369	0.658154	0.471367	0.46837
16670	0.691614	0.658145	0.471327	0.468354
16680	0.691714	0.658172	0.471288	0.468286
16690	0.691642	0.65823	0.471284	0.468378
16700	0.691615	0.65837	0.471204	0.46834
16710	0.691596	0.658547	0.470852	0.468266
16720	0.691562	0.65859	0.470778	0.468306
16730	0.691674	0.658653	0.470792	0.468394
16740	0.691669	0.658657	0.47082	0.46857
16750	0.6917	0.65866	0.47088	0.46866
16760	0.691776	0.658646	0.470859	0.468679
16770	0.691762	0.658558	0.470931	0.468926
16780	0.691638	0.658577	0.471129	0.469009
16790	0.691629	0.658543	0.471069	0.469227
16800	0.691589	0.658537	0.471111	0.469324
16810	0.69164	0.658507	0.471139	0.469234
16820	0.691834	0.658583	0.471313	0.469171
16830	0.691828	0.658602	0.47157	0.469158
16840	0.691836	0.658563	0.471568	0.469058
16850	0.691882	0.658595	0.471587	0.469003
16860	0.691921	0.658664	0.471449	0.469178
16870	0.691968	0.658502	0.471545	0.469178
16880	0.691873	0.658501	0.471608	0.469174
16890	0.691831	0.658607	0.471735	0.469359
16900	0.69177	0.658721	0.471762	0.469415
16910	0.691812	0.658733	0.471695	0.469479
16920	0.691778	0.658776	0.471741	0.469505
16930	0.691749	0.65879	0.471857	0.469585
16940	0.691785	0.658864	0.471942	0.469588
16950	0.691887	0.658848	0.47199	0.470015
16960	0.691916	0.658862	0.471986	0.470081
16970	0.691859	0.65896	0.471989	0.47003
16980	0.691861	0.658958	0.471995	0.470052
16990	0.691778	0.658931	0.47194	0.470038
17000	0.691804	0.658868	0.471955	0.470143
17010	0.691842	0.658863	0.472025	0.470132
17020	0.6918	0.658851	0.471977	0.470153
17030	0.691771	0.658826	0.472065	0.470128
17040	0.691886	0.658716	0.472086	0.470142
17050	0.691669	0.658705	0.472201	0.470204
17060	0.691633	0.658582	0.472273	0.470258
17070	0.691705	0.658614	0.472291	0.470275
17080	0.691829	0.658646	0.47238	0.470214
17090	0.691861	0.65878	0.472485	0.470234
17100	0.691837	0.658655	0.472457	0.470317
17110	0.691899	0.658639	0.472492	0.470283
17120	0.691923	0.658619	0.472473	0.470426
17130	0.691959	0.658544	0.472435	0.470552
17140	0.691809	0.658538	0.472501	0.470534
17150	0.691832	0.658443	0.472339	0.470284
17160	0.69188	0.658465	0.472327	0.470305
17170	0.691966	0.658468	0.472494	0.470279
17180	0.692067	0.65842	0.47247	0.470381
17190	0.692041	0.658426	0.472444	0.470404
17200	0.691942	0.658491	0.472482	0.470426
17210	0.691972	0.65855	0.472434	0.470424
17220	0.691993	0.658632	0.472366	0.470489
17230	0.691875	0.658762	0.472458	0.470498
17240	0.691958	0.658711	0.472249	0.470661
17250	0.692017	0.658691	0.47212	0.470487
17260	0.69205	0.658833	0.472033	0.470584
17270	0.692074	0.65883	0.471937	0.470546
17280	0.692272	0.658984	0.471824	0.470336
17290	0.692242	0.658904	0.471793	0.470349
17300	0.692378	0.65883	0.47193	0.47024
17310	0.692389	0.658784	0.471865	0.470288
17320	0.69245	0.658751	0.471927	0.470351
17330	0.692567	0.658718	0.471918	0.470485
17340	0.692647	0.658698	0.471854	0.470624
17350	0.692676	0.658688	0.47177	0.470656
17360	0.692702	0.658756	0.471888	0.470618
17370	0.692767	0.65865	0.47197	0.47063
17380	0.692623	0.658616	0.472122	0.470567
17390	0.692699	0.658503	0.472108	0.470526
17400	0.69271	0.658522	0.472028	0.470411
17410	0.692715	0.658503	0.47203	0.470386
17420	0.692746	0.658464	0.472029	0.470573
17430	0.692666	0.658471	0.472135	0.470588
17440	0.692616	0.658464	0.472315	0.470581
17450	0.692655	0.658501	0.47198	0.470601
17460	0.692732	0.658387	0.472067	0.470548
17470	0.692787	0.658429	0.471966	0.470452
17480	0.692744	0.658427	0.472041	0.47053
17490	0.692608	0.658366	0.472051	0.470552
17500	0.692585	0.658164	0.471918	0.470447
17510	0.692498	0.658219	0.471924	0.470146
17520	0.692592	0.658213	0.47195	0.470182
17530	0.692581	0.65829	0.47181	0.470155
17540	0.692544	0.658256	0.471663	0.470153
17550	0.692641	0.658398	0.471652	0.469988
17560	0.692661	0.658434	0.47153	0.469971
17570	0.692597	0.658384	0.471514	0.469978
17580	0.69264	0.658328	0.471342	0.470027
17590	0.692712	0.65837	0.471337	0.469867
17600	0.692686	0.658412	0.471442	0.469848
17610	0.69261	0.658474	0.471565	0.469654
17620	0.692562	0.658324	0.471716	0.469569
17630	0.692568	0.658369	0.471952	0.469533
17640	0.6925	0.658453	0.471932	0.469501
17650	0.692537	0.658568	0.471882	0.469491
17660	0.692415	0.658471	0.471942	0.46952
17670	0.692348	0.658447	0.472021	0.469477
17680	0.692285	0.658399	0.472091	0.469491
17690	0.692186	0.658461	0.47223	0.469581
17700	0.692241	0.658454	0.472351	0.469525
17710	0.692154	0.658205	0.472815	0.469418
17720	0.692262	0.658227	0.472656	0.469476
17730	0.692289	0.658293	0.472651	0.469407
17740	0.692385	0.658294	0.472641	0.469424
17750	0.692411	0.658264	0.472805	0.469419
17760	0.692468	0.658065	0.473119	0.469351
17770	0.692328	0.657901	0.473104	0.469302
17780	0.692403	0.658043	0.473157	0.469314
17790	0.692298	0.658042	0.473068	0.469255
17800	0.692362	0.65795	0.473106	0.469281
17810	0.692402	0.657959	0.473027	0.469232
17820	0.692364	0.657907	0.473084	0.469232
17830	0.692416	0.657917	0.473148	0.46919
17840	0.692358	0.657851	0.473285	0.469019
17850	0.692367	0.65779	0.473259	0.468944
17860	0.692401	0.657874	0.473249	0.468952
17870	0.692414	0.657916	0.473167	0.468864
17880	0.692482	0.65791	0.473124	0.468729
17890	0.692515	0.657922	0.473095	0.468827
17900	0.692508	0.657881	0.473126	0.468848
17910	0.692547	0.657869	0.473201	0.468795
17920	0.692678	0.658019	0.473225	0.468887
17930	0.692542	0.658009	0.473238	0.468718
17940	0.692591	0.658009	0.473123	0.468677
17950	0.692469	0.658045	0.473139	0.468755
17960	0.692429	0.657991	0.473124	0.468773
17970	0.692298	0.658	0.473071	0.468848
17980	0.692293	0.658149	0.473041	0.468811
17990	0.692337	0.658014	0.473111	0.468655
18000	0.692341	0.658092	0.473188	0.468778
18010	0.692498	0.65814	0.4732	0.468876
18020	0.692462	0.65812	0.473331	0.468845
18030	0.69242	0.658131	0.473293	0.468725
18040	0.692453	0.658167	0.473234	0.468801
18050	0.692408	0.658293	0.473098	0.468827
18060	0.692468	0.658397	0.473051	0.469136
18070	0.692548	0.658395	0.473057	0.4692
18080	0.692624	0.65826	0.473102	0.469194
18090	0.692574	0.658356	0.473138	0.469155
18100	0.692649	0.658372	0.473168	0.469205
18110	0.692699	0.658292	0.473152	0.469348
18120	0.692631	0.658207	0.473128	0.469355
18130	0.692617	0.658121	0.473028	0.469398
18140	0.69254	0.658143	0.47305	0.46933
18150	0.6926	0.658087	0.473007	0.469336
18160	0.692589	0.657947	0.473023	0.469324
18170	0.692553	0.658025	0.473056	0.469365
18180	0.692628	0.658016	0.473145	0.469342
18190	0.692715	0.658074	0.473283	0.469319
18200	0.692716	0.658148	0.473253	0.469408
18210	0.69278	0.658149	0.47333	0.469484
18220	0.692758	0.658109	0.47325	0.469489
18230	0.692876	0.65794	0.473177	0.469594
18240	0.692972	0.657976	0.473139	0.469358
18250	0.693015	0.657989	0.473072	0.46935
18260	0.692956	0.657969	0.47308	0.46937
18270	0.69297	0.657928	0.472957	0.469319
18280	0.693044	0.657991	0.472953	0.469275
18290	0.693133	0.657978	0.472988	0.469284
18300	0.693028	0.658009	0.472967	0.469265
18310	0.693058	0.657987	0.472306	0.469172
18320	0.693109	0.658006	0.472378	0.469148
18330	0.693045	0.658013	0.472299	0.468863
18340	0.693026	0.657982	0.472265	0.469007
18350	0.693098	0.658	0.472254	0.469088
18360	0.693035	0.65796	0.472281	0.469115
18370	0.693028	0.657923	0.472312	0.469103
18380	0.693054	0.657984	0.472375	0.469128
18390	0.693017	0.65797	0.47244	0.469097
18400	0.693019	0.658018	0.472472	0.469024
18410	0.692941	0.658093	0.4725	0.469225
18420	0.692596	0.658199	0.472524	0.469204
18430	0.692536	0.658236	0.472526	0.469246
18440	0.692504	0.658173	0.472378	0.469106
18450	0.692728	0.658097	0.472295	0.469064
18460	0.692668	0.658233	0.472393	0.469099
18470	0.692722	0.658325	0.47226	0.469154
18480	0.692697	0.658134	0.472155	0.469425
18490	0.692725	0.65817	0.472288	0.469296
18500	0.692642	0.658029	0.472424	0.469333
18510	0.692633	0.658017	0.472415	0.469223
18520	0.692627	0.657982	0.472406	0.469391
18530	0.692618	0.657974	0.472398	0.469202
18540	0.692614	0.657907	0.47239	0.46937
18550	0.692609	0.657917	0.472554	0.469385
18560	0.692628	0.657866	0.472567	0.469385
18570	0.692613	0.658048	0.472489	0.469422
18580	0.692696	0.658012	0.472415	0.469423
18590	0.692634	0.65793	0.472342	0.469586
18600	0.692845	0.657681	0.472446	0.469554
18610	0.692858	0.657656	0.47253	0.469511
18620	0.692886	0.657686	0.472544	0.469505
18630	0.692976	0.657685	0.472584	0.469273
18640	0.692919	0.657625	0.472793	0.469205
18650	0.692907	0.657564	0.472821	0.469322
18660	0.692944	0.657373	0.472819	0.469283
18670	0.692882	0.657394	0.472689	0.469393
18680	0.692914	0.657519	0.47277	0.469336
18690	0.692931	0.657678	0.472721	0.469336
18700	0.692915	0.657772	0.472965	0.46927
18710	0.692927	0.657821	0.472852	0.469219
18720	0.69297	0.657807	0.472749	0.469228
18730	0.692953	0.657849	0.472803	0.469076
18740	0.693057	0.657883	0.472782	0.468976
18750	0.693128	0.657863	0.472738	0.469041
18760	0.693157	0.657834	0.472721	0.4691
18770	0.693101	0.657852	0.473028	0.469055
18780	0.693106	0.657905	0.473241	0.469201
18790	0.693129	0.657918	0.473221	0.469234
18800	0.693085	0.657999	0.473224	0.469196
18810	0.69339	0.657976	0.473159	0.469184
18820	0.69327	0.658271	0.47332	0.469176
18830	0.693292	0.657995	0.47337	0.469218
18840	0.693299	0.657954	0.473229	0.469185
18850	0.693309	0.658095	0.473228	0.4693
18860	0.693191	0.658221	0.4733	0.469368
18870	0.693156	0.658101	0.4735	0.469291
18880	0.693215	0.658152	0.473665	0.469294
18890	0.693303	0.658263	0.473651	0.469315
18900	0.693239	0.658268	0.473628	0.469212
18910	0.693272	0.658426	0.473886	0.469195
18920	0.693386	0.658432	0.473895	0.469237
18930	0.693536	0.658317	0.47387	0.46927
18940	0.693426	0.658404	0.473894	0.469198
18950	0.693445	0.658381	0.473943	0.469413
18960	0.693464	0.658374	0.473876	0.469384
18970	0.693548	0.658338	0.473834	0.469359
18980	0.693519	0.658357	0.473818	0.469297
18990	0.693538	0.658248	0.474033	0.469347
19000	0.693701	0.65827	0.474068	0.469381
19010	0.693392	0.658396	0.474151	0.469461
19020	0.693527	0.658333	0.474237	0.469315
19030	0.693556	0.658323	0.474262	0.469197
19040	0.693531	0.658311	0.47433	0.468945
19050	0.693447	0.658316	0.474287	0.468834
19060	0.693424	0.658265	0.474427	0.468989
19070	0.693381	0.658403	0.474372	0.469009
19080	0.693375	0.658514	0.47437	0.468981
19090	0.693433	0.658519	0.474387	0.468955
19100	0.693403	0.658437	0.474554	0.468921
19110	0.693432	0.658466	0.474464	0.468874
19120	0.693496	0.658552	0.47434	0.468833
19130	0.693473	0.658596	0.474247	0.468824
19140	0.693434	0.658515	0.4744	0.468902
19150	0.69347	0.658467	0.474544	0.468908
19160	0.693545	0.658495	0.474583	0.468891
19170	0.693482	0.658329	0.474528	0.468881
19180	0.693413	0.658402	0.474541	0.468929
19190	0.6934	0.658373	0.474656	0.468868
19200	0.693536	0.658422	0.474759	0.468826
19210	0.69358	0.658352	0.474905	0.468879
19220	0.693538	0.658375	0.474899	0.469035
19230	0.69353	0.658454	0.474885	0.469006
19240	0.693581	0.658437	0.474949	0.46906
19250	0.693615	0.658376	0.47493	0.469145
19260	0.693642	0.65821	0.475054	0.469188
19270	0.693823	0.658069	0.474986	0.469112
19280	0.693681	0.658124	0.474991	0.469135
19290	0.693671	0.658126	0.474825	0.468989
19300	0.693684	0.65804	0.474668	0.469017
19310	0.693657	0.657871	0.47478	0.469082
19320	0.693684	0.657988	0.474801	0.469193
19330	0.693751	0.657992	0.474961	0.469265
19340	0.69372	0.657977	0.475125	0.469348
19350	0.693701	0.657965	0.474933	0.469431
19360	0.693612	0.657922	0.47474	0.469516
19370	0.69354	0.657962	0.474724	0.469396
19380	0.693555	0.658019	0.474548	0.469422
19390	0.693657	0.658073	0.474498	0.469322
19400	0.693487	0.658183	0.474357	0.469308
19410	0.693536	0.65817	0.474324	0.469348
19420	0.693543	0.658197	0.474435	0.469329
19430	0.693466	0.658217	0.474399	0.469381
19440	0.693452	0.658258	0.474377	0.469348
19450	0.693446	0.65822	0.474438	0.469297
19460	0.693506	0.658174	0.474405	0.469355
19470	0.693443	0.658195	0.474365	0.469321
19480	0.693612	0.658138	0.474477	0.469369
19490	0.693565	0.65802	0.474383	0.469421
19500	0.693606	0.658032	0.474469	0.469467
19510	0.693613	0.657946	0.474474	0.469418
19520	0.693636	0.657962	0.474498	0.469214
19530	0.6938	0.657948	0.474526	0.469205
19540	0.69378	0.657917	0.474452	0.469195
19550	0.6939	0.657904	0.474466	0.469217
19560	0.693864	0.658041	0.474536	0.469035
19570	0.69388	0.657993	0.474564	0.469047
19580	0.693821	0.658006	0.474643	0.468947
19590	0.693809	0.658005	0.474712	0.46892
19600	0.693837	0.658031	0.47468	0.468954
19610	0.693852	0.658082	0.474769	0.468964
19620	0.693894	0.657995	0.474422	0.468923
19630	0.693857	0.657936	0.474439	0.468854
19640	0.694008	0.658015	0.474431	0.468936
19650	0.69388	0.658155	0.474271	0.46896
19660	0.693835	0.658067	0.474339	0.468923
19670	0.693846	0.658052	0.474435	0.468929
19680	0.693808	0.658051	0.474518	0.468952
19690	0.693753	0.658043	0.474657	0.469106
19700	0.69377	0.658039	0.474627	0.468949
19710	0.693834	0.657999	0.474584	0.468955
19720	0.693849	0.657908	0.474699	0.468983
19730	0.693924	0.657941	0.474725	0.468832
19740	0.693895	0.657965	0.47467	0.468777
19750	0.693925	0.65794	0.47447	0.468724
19760	0.693896	0.658004	0.474422	0.468679
19770	0.693825	0.657901	0.474538	0.468711
19780	0.693817	0.657786	0.474323	0.468685
19790	0.693745	0.657717	0.474146	0.468706
19800	0.693706	0.65787	0.474291	0.468758
19810	0.69373	0.658004	0.474326	0.468555
19820	0.693784	0.657977	0.474277	0.468566
19830	0.693811	0.657929	0.474312	0.468531
19840	0.693887	0.657783	0.474382	0.468631
19850	0.693818	0.657731	0.474144	0.468799
19860	0.693686	0.657712	0.474091	0.468718
19870	0.693641	0.657675	0.474269	0.468859
19880	0.693502	0.657714	0.474241	0.468952
19890	0.693565	0.657597	0.474292	0.468926
19900	0.69353	0.657669	0.474303	0.468893
19910	0.693505	0.657847	0.474324	0.468754
19920	0.693455	0.657686	0.474353	0.468788
19930	0.693532	0.657689	0.474378	0.468786
19940	0.693487	0.657817	0.474348	0.468765
19950	0.693551	0.65783	0.474433	0.46866
19960	0.693658	0.657684	0.474298	0.468741
19970	0.693487	0.657769	0.474391	0.468672
19980	0.693539	0.657896	0.474433	0.468782
[truncated: 2 more rows]
